# Supplementary material for: Data from the numerical analysis of radial and tangential leakage of gas in scroll compressors
Source: Data Brief. 2020 Jan 28;29:105197. doi: 10.1016/j.dib.2020.105197 (PMC7011038; doi:10.1016/j.dib.2020.105197)
Supplement: Multimedia component 1 [file mmc1.zip]

Archive with 6 entries (6 files):
- File 1.xlsx
- __MACOSX/._File 1.xlsx
- File 3.xlsx
- __MACOSX/._File 3.xlsx
- File 2.cpp
- __MACOSX/._File 2.cpp
