# Supplementary material for: Data from the numerical analysis of radial and tangential leakage of gas in scroll compressors
Source: Data Brief. 2020 Jan 28;29:105197. doi: 10.1016/j.dib.2020.105197 (PMC7011038; doi:10.1016/j.dib.2020.105197)
Supplement: Multimedia component 1 [file mmc1.zip › File 1.xlsx]

## Sheet: P and TT behavior
R-134a				R-410a
Involute angle [degrees]	P	TT		Involute angle [degrees]	P	TT
0.5	0.13041	1		0.5	0.568193	0.999987
1	0.0888179	0.819616		1	0.568199	0.999992
1.5	0.0435056	0.565253		1.5	0.568202	0.999995
2	0.0271358	0.442414		2	0.469093	0.903987
2.5	0.0192883	0.370912		2.5	0.329671	0.749952
3	0.0149322	0.325307		3	0.25888	0.660511
3.5	0.0122939	0.294763		3.5	0.217699	0.603704
4	0.0106138	0.273893		4	0.19224	0.566574
4.5	0.00952158	0.259729		4.5	0.17628	0.542658
5	0.00882009	0.250509		5	0.166658	0.528352
5.5	0.00839766	0.245135		5.5	0.161648	0.521501
6	0.00818883	0.242895		6	0.160249	0.520722
6.5	0.0081549	0.243318		6.5	0.16187	0.525078
7	0.00827382	0.24609		7	0.166174	0.533922
7.5	0.00853448	0.250998		7.5	0.172985	0.546788
8	0.00893349	0.257902		8	0.182223	0.563306
8.5	0.00947319	0.266708		8.5	0.193846	0.583127
9	0.0101605	0.277358		9	0.207821	0.605898
9.5	0.0110061	0.289815		9.5	0.224094	0.631227
10	0.0120238	0.304056		10	0.242554	0.658667
10.5	0.0132304	0.320067		10.5	0.263009	0.687694
11	0.0146451	0.337836		11	0.285158	0.717712
11.5	0.0162896	0.357355		11.5	0.308583	0.748062
12	0.0181873	0.378611		12	0.33275	0.778039
12.5	0.0203636	0.401586		12.5	0.35703	0.806934
13	0.0228452	0.426258		13	0.380741	0.834079
13.5	0.0256599	0.4526		13.5	0.403212	0.858892
14	0.0288362	0.480575		14	0.423849	0.880936
14.5	0.0324032	0.510141		14.5	0.442203	0.899952
15	0.0363897	0.541247		15	0.458024	0.915882
15.5	0.0408233	0.573829		15.5	0.471277	0.928865
16	0.045715	0.607712		16	0.482118	0.9392
16.5	0.0510317	0.64246		16.5	0.490848	0.94729
17	0.0567097	0.67754		17	0.497835	0.953575
17.5	0.0626573	0.712358		17.5	0.503457	0.958471
18	0.0687565	0.746289		18	0.508044	0.962335
18.5	0.074869	0.778711		18.5	0.511867	0.965448
19	0.0808452	0.809046		19	0.515124	0.968017
19.5	0.0865363	0.836793		19.5	0.517961	0.970188
20	0.0918084	0.861574		20	0.520476	0.97206
20.5	0.096555	0.883155		20.5	0.522737	0.973702
21	0.100708	0.90147		21	0.524792	0.975162
21.5	0.104241	0.916618		21.5	0.526674	0.97647
22	0.107171	0.928841		22	0.528408	0.977653
22.5	0.10955	0.938495		22.5	0.530012	0.978726
23	0.111453	0.945995		23	0.531502	0.979706
23.5	0.112965	0.951766		23.5	0.532891	0.980604
24	0.11417	0.956205		24	0.534188	0.981429
24.5	0.115142	0.959648		24.5	0.535403	0.98219
25	0.115942	0.962368		25	0.536543	0.982892
25.5	0.116616	0.964567		25.5	0.537614	0.983544
26	0.117197	0.966394		26	0.538624	0.984149
26.5	0.117712	0.967954		26.5	0.539577	0.984712
27	0.118175	0.969316		27	0.540478	0.985237
27.5	0.118598	0.970531		27.5	0.54133	0.985728
28	0.11899	0.97163		28	0.542138	0.986187
28.5	0.119355	0.972636		28.5	0.542905	0.986619
29	0.119698	0.973565		29	0.543633	0.987024
29.5	0.120021	0.974428		29.5	0.544326	0.987405
30	0.120327	0.975233		30	0.544987	0.987764
30.5	0.120617	0.975986		30.5	0.545616	0.988103
31	0.120891	0.976694		31	0.546216	0.988424
31.5	0.121153	0.97736		31.5	0.54679	0.988727
32	0.121402	0.977988		32	0.547338	0.989014
32.5	0.121639	0.97858		32.5	0.547862	0.989287
33	0.121866	0.979141		33	0.548364	0.989546
33.5	0.122083	0.979672		33.5	0.548845	0.989792
34	0.12229	0.980176		34	0.549307	0.990027
34.5	0.122488	0.980655		34.5	0.549749	0.99025
35	0.122678	0.98111		35	0.550174	0.990464
35.5	0.12286	0.981544		35.5	0.550583	0.990667
36	0.123035	0.981957		36	0.550976	0.990862
36.5	0.123203	0.982351		36.5	0.551353	0.991048
37	0.123364	0.982727		37	0.551717	0.991226
37.5	0.123519	0.983087		37.5	0.552067	0.991397
38	0.123668	0.983431		38	0.552404	0.991561
38.5	0.123812	0.983761		38.5	0.55273	0.991718
39	0.12395	0.984077		39	0.553043	0.991869
39.5	0.124083	0.98438		39.5	0.553346	0.992014
40	0.124212	0.984671		40	0.553638	0.992154
40.5	0.124336	0.984951		40.5	0.553921	0.992288
41	0.124455	0.98522		41	0.554193	0.992417
41.5	0.124571	0.985479		41.5	0.554457	0.992542
42	0.124682	0.985728		42	0.554712	0.992663
42.5	0.12479	0.985968		42.5	0.554959	0.992779
43	0.124895	0.9862		43	0.555198	0.992891
43.5	0.124995	0.986423		43.5	0.555429	0.992999
44	0.125093	0.986639		44	0.555653	0.993104
44.5	0.125188	0.986848		44.5	0.55587	0.993206
45	0.125279	0.987049		45	0.556081	0.993304
45.5	0.125368	0.987244		45.5	0.556285	0.993399
46	0.125454	0.987432		46	0.556483	0.993491
46.5	0.125537	0.987615		46.5	0.556675	0.99358
47	0.125618	0.987792		47	0.556861	0.993667
47.5	0.125697	0.987963		47.5	0.557043	0.993751
48	0.125773	0.988129		48	0.557218	0.993833
48.5	0.125847	0.988291		48.5	0.557389	0.993912
49	0.125919	0.988447		49	0.557555	0.993989
49.5	0.125988	0.988599		49.5	0.557717	0.994064
50	0.126056	0.988747		50	0.557874	0.994137
50.5	0.126122	0.98889		50.5	0.558027	0.994207
51	0.126186	0.98903		51	0.558175	0.994276
51.5	0.126249	0.989165		51.5	0.55832	0.994344
52	0.126309	0.989297		52	0.558461	0.994409
52.5	0.126369	0.989426		52.5	0.558598	0.994473
53	0.126426	0.989551		53	0.558732	0.994535
53.5	0.126482	0.989673		53.5	0.558862	0.994595
54	0.126537	0.989792		54	0.558989	0.994655
54.5	0.12659	0.989908		54.5	0.559112	0.994712
55	0.126642	0.990021		55	0.559233	0.994769
55.5	0.126692	0.990131		55.5	0.559351	0.994824
56	0.126742	0.990239		56	0.559465	0.994877
56.5	0.12679	0.990344		56.5	0.559578	0.99493
57	0.126837	0.990447		57	0.559687	0.994981
57.5	0.126882	0.990547		57.5	0.559794	0.995031
58	0.126927	0.990645		58	0.559898	0.99508
58.5	0.126971	0.990741		58.5	0.56	0.995129
59	0.127013	0.990835		59	0.560099	0.995176
59.5	0.127055	0.990926		59.5	0.560196	0.995222
60	0.127096	0.991016		60	0.560291	0.995267
60.5	0.127135	0.991104		60.5	0.560384	0.995311
61	0.127174	0.99119		61	0.560475	0.995354
61.5	0.127212	0.991274		61.5	0.560564	0.995396
62	0.127249	0.991357		62	0.560651	0.995438
62.5	0.127286	0.991437		62.5	0.560736	0.995479
63	0.127321	0.991516		63	0.560819	0.995519
63.5	0.127356	0.991594		63.5	0.560901	0.995558
64	0.12739	0.99167		64	0.56098	0.995596
64.5	0.127423	0.991745		64.5	0.561058	0.995634
65	0.127456	0.991818		65	0.561135	0.995671
65.5	0.127488	0.99189		65.5	0.56121	0.995708
66	0.127519	0.99196		66	0.561283	0.995743
66.5	0.12755	0.992029		66.5	0.561355	0.995779
67	0.12758	0.992097		67	0.561426	0.995813
67.5	0.127609	0.992164		67.5	0.561495	0.995847
68	0.127638	0.99223		68	0.561562	0.99588
68.5	0.127666	0.992294		68.5	0.561629	0.995913
69	0.127694	0.992357		69	0.561694	0.995945
69.5	0.127721	0.99242		69.5	0.561758	0.995977
70	0.127748	0.992481		70	0.561821	0.996008
70.5	0.127774	0.992541		70.5	0.561882	0.996039
71	0.127799	0.9926		71	0.561943	0.996069
71.5	0.127825	0.992658		71.5	0.562002	0.996099
72	0.127849	0.992715		72	0.56206	0.996128
72.5	0.127874	0.992772		72.5	0.562117	0.996157
73	0.127897	0.992827		73	0.562174	0.996185
73.5	0.127921	0.992882		73.5	0.562229	0.996213
74	0.127944	0.992935		74	0.562283	0.996241
74.5	0.127966	0.992988		74.5	0.562336	0.996268
75	0.127989	0.99304		75	0.562388	0.996295
75.5	0.12801	0.993092		75.5	0.56244	0.996321
76	0.128032	0.993142		76	0.56249	0.996347
76.5	0.128053	0.993192		76.5	0.56254	0.996373
77	0.128074	0.993241		77	0.562589	0.996398
77.5	0.128094	0.993289		77.5	0.562637	0.996423
78	0.128114	0.993337		78	0.562684	0.996447
78.5	0.128134	0.993384		78.5	0.562731	0.996471
79	0.128153	0.99343		79	0.562777	0.996495
79.5	0.128172	0.993476		79.5	0.562822	0.996519
80	0.128191	0.993521		80	0.562866	0.996542
80.5	0.128209	0.993565		80.5	0.562909	0.996565
81	0.128227	0.993609		81	0.562952	0.996588
81.5	0.128245	0.993652		81.5	0.562994	0.99661
82	0.128263	0.993695		82	0.563036	0.996632
82.5	0.12828	0.993737		82.5	0.563077	0.996654
83	0.128297	0.993778		83	0.563117	0.996675
83.5	0.128314	0.993819		83.5	0.563157	0.996697
84	0.12833	0.99386		84	0.563196	0.996718
84.5	0.128346	0.9939		84.5	0.563235	0.996738
85	0.128362	0.993939		85	0.563273	0.996759
85.5	0.128378	0.993978		85.5	0.56331	0.996779
86	0.128394	0.994017		86	0.563347	0.996799
86.5	0.128409	0.994055		86.5	0.563383	0.996819
87	0.128424	0.994092		87	0.563419	0.996838
87.5	0.128439	0.994129		87.5	0.563454	0.996858
88	0.128454	0.994166		88	0.563489	0.996877
88.5	0.128468	0.994202		88.5	0.563523	0.996896
89	0.128482	0.994238		89	0.563557	0.996914
89.5	0.128496	0.994273		89.5	0.56359	0.996933
90	0.12851	0.994308		90	0.563623	0.996951
90.5	0.128524	0.994342		90.5	0.563656	0.996969
91	0.128537	0.994376		91	0.563688	0.996987
91.5	0.12855	0.99441		91.5	0.563719	0.997004
92	0.128563	0.994443		92	0.56375	0.997022
92.5	0.128576	0.994476		92.5	0.563781	0.997039
93	0.128589	0.994509		93	0.563811	0.997056
93.5	0.128602	0.994541		93.5	0.563841	0.997073
94	0.128614	0.994573		94	0.563871	0.997089
94.5	0.128626	0.994604		94.5	0.5639	0.997106
95	0.128638	0.994636		95	0.563929	0.997122
95.5	0.12865	0.994666		95.5	0.563957	0.997138
96	0.128662	0.994697		96	0.563985	0.997154
96.5	0.128674	0.994727		96.5	0.564013	0.99717
97	0.128685	0.994757		97	0.56404	0.997186
97.5	0.128696	0.994786		97.5	0.564067	0.997201
98	0.128708	0.994815		98	0.564094	0.997217
98.5	0.128719	0.994844		98.5	0.56412	0.997232
99	0.12873	0.994873		99	0.564146	0.997247
99.5	0.12874	0.994901		99.5	0.564171	0.997262
100	0.128751	0.994929		100	0.564197	0.997276
100.5	0.128761	0.994957		100.5	0.564222	0.997291
101	0.128772	0.994984		101	0.564247	0.997305
101.5	0.128782	0.995011		101.5	0.564271	0.99732
102	0.128792	0.995038		102	0.564295	0.997334
102.5	0.128802	0.995064		102.5	0.564319	0.997348
103	0.128812	0.995091		103	0.564343	0.997362
103.5	0.128822	0.995117		103.5	0.564366	0.997375
104	0.128831	0.995142		104	0.564389	0.997389
104.5	0.128841	0.995168		104.5	0.564412	0.997402
105	0.12885	0.995193		105	0.564434	0.997416
105.5	0.12886	0.995218		105.5	0.564456	0.997429
106	0.128869	0.995243		106	0.564478	0.997442
106.5	0.128878	0.995267		106.5	0.5645	0.997455
107	0.128887	0.995291		107	0.564521	0.997468
107.5	0.128896	0.995315		107.5	0.564543	0.99748
108	0.128904	0.995339		108	0.564564	0.997493
108.5	0.128913	0.995363		108.5	0.564584	0.997505
109	0.128922	0.995386		109	0.564605	0.997518
109.5	0.12893	0.995409		109.5	0.564625	0.99753
110	0.128938	0.995432		110	0.564645	0.997542
110.5	0.128947	0.995454		110.5	0.564665	0.997554
111	0.128955	0.995477		111	0.564685	0.997566
111.5	0.128963	0.995499		111.5	0.564704	0.997578
112	0.128971	0.995521		112	0.564723	0.997589
112.5	0.128979	0.995543		112.5	0.564742	0.997601
113	0.128987	0.995564		113	0.564761	0.997612
113.5	0.128995	0.995585		113.5	0.564779	0.997624
114	0.129002	0.995607		114	0.564798	0.997635
114.5	0.12901	0.995627		114.5	0.564816	0.997646
115	0.129017	0.995648		115	0.564834	0.997657
115.5	0.129025	0.995669		115.5	0.564852	0.997668
116	0.129032	0.995689		116	0.564869	0.997679
116.5	0.129039	0.995709		116.5	0.564887	0.997689
117	0.129046	0.995729		117	0.564904	0.9977
117.5	0.129053	0.995749		117.5	0.564921	0.99771
118	0.12906	0.995768		118	0.564938	0.997721
118.5	0.129067	0.995788		118.5	0.564954	0.997731
119	0.129074	0.995807		119	0.564971	0.997741
119.5	0.129081	0.995826		119.5	0.564987	0.997751
120	0.129088	0.995845		120	0.565003	0.997761
120.5	0.129094	0.995863		120.5	0.565019	0.997771
121	0.129101	0.995882		121	0.565035	0.997781
121.5	0.129107	0.9959		121.5	0.565051	0.997791
122	0.129114	0.995918		122	0.565066	0.997801
122.5	0.12912	0.995936		122.5	0.565081	0.99781
123	0.129127	0.995954		123	0.565096	0.99782
123.5	0.129133	0.995972		123.5	0.565111	0.997829
124	0.129139	0.995989		124	0.565126	0.997838
124.5	0.129145	0.996006		124.5	0.565141	0.997848
125	0.129151	0.996023		125	0.565155	0.997857
125.5	0.129157	0.99604		125.5	0.56517	0.997866
126	0.129163	0.996057		126	0.565184	0.997875
126.5	0.129169	0.996074		126.5	0.565198	0.997884
127	0.129175	0.99609		127	0.565212	0.997892
127.5	0.12918	0.996106		127.5	0.565226	0.997901
128	0.129186	0.996123		128	0.56524	0.99791
128.5	0.129192	0.996139		128.5	0.565253	0.997918
129	0.129197	0.996154		129	0.565266	0.997927
129.5	0.129203	0.99617		129.5	0.56528	0.997935
130	0.129208	0.996186		130	0.565293	0.997943
130.5	0.129213	0.996201		130.5	0.565306	0.997952
131	0.129219	0.996216		131	0.565319	0.99796
131.5	0.129224	0.996231		131.5	0.565331	0.997968
132	0.129229	0.996246		132	0.565344	0.997976
132.5	0.129234	0.996261		132.5	0.565356	0.997984
133	0.12924	0.996276		133	0.565369	0.997992
133.5	0.129245	0.99629		133.5	0.565381	0.997999
134	0.12925	0.996305		134	0.565393	0.998007
134.5	0.129255	0.996319		134.5	0.565405	0.998015
135	0.129259	0.996333		135	0.565417	0.998022
135.5	0.129264	0.996347		135.5	0.565428	0.99803
136	0.129269	0.996361		136	0.56544	0.998037
136.5	0.129274	0.996375		136.5	0.565451	0.998045
137	0.129279	0.996388		137	0.565463	0.998052
137.5	0.129283	0.996402		137.5	0.565474	0.998059
138	0.129288	0.996415		138	0.565485	0.998066
138.5	0.129292	0.996428		138.5	0.565496	0.998073
139	0.129297	0.996441		139	0.565507	0.99808
139.5	0.129301	0.996454		139.5	0.565518	0.998087
140	0.129306	0.996467		140	0.565528	0.998094
140.5	0.12931	0.99648		140.5	0.565539	0.998101
141	0.129314	0.996492		141	0.565549	0.998108
141.5	0.129319	0.996505		141.5	0.56556	0.998114
142	0.129323	0.996517		142	0.56557	0.998121
142.5	0.129327	0.996529		142.5	0.56558	0.998127
143	0.129331	0.996541		143	0.56559	0.998134
143.5	0.129335	0.996553		143.5	0.5656	0.99814
144	0.12934	0.996565		144	0.56561	0.998147
144.5	0.129344	0.996577		144.5	0.56562	0.998153
145	0.129348	0.996588		145	0.565629	0.998159
145.5	0.129351	0.9966		145.5	0.565639	0.998165
146	0.129355	0.996611		146	0.565648	0.998171
146.5	0.129359	0.996622		146.5	0.565658	0.998177
147	0.129363	0.996633		147	0.565667	0.998183
147.5	0.129367	0.996644		147.5	0.565676	0.998189
148	0.129371	0.996655		148	0.565685	0.998195
148.5	0.129374	0.996666		148.5	0.565694	0.998201
149	0.129378	0.996677		149	0.565703	0.998207
149.5	0.129382	0.996687		149.5	0.565712	0.998212
150	0.129385	0.996698		150	0.56572	0.998218
150.5	0.129389	0.996708		150.5	0.565729	0.998223
151	0.129392	0.996718		151	0.565738	0.998229
151.5	0.129396	0.996728		151.5	0.565746	0.998234
152	0.129399	0.996738		152	0.565754	0.99824
152.5	0.129402	0.996748		152.5	0.565763	0.998245
153	0.129406	0.996758		153	0.565771	0.99825
153.5	0.129409	0.996768		153.5	0.565779	0.998256
154	0.129412	0.996777		154	0.565787	0.998261
154.5	0.129416	0.996787		154.5	0.565795	0.998266
155	0.129419	0.996796		155	0.565802	0.998271
155.5	0.129422	0.996805		155.5	0.56581	0.998276
156	0.129425	0.996815		156	0.565818	0.998281
156.5	0.129428	0.996824		156.5	0.565825	0.998286
157	0.129431	0.996833		157	0.565833	0.99829
157.5	0.129434	0.996841		157.5	0.56584	0.998295
158	0.129438	0.99685		158	0.565848	0.9983
158.5	0.12944	0.996859		158.5	0.565855	0.998305
159	0.129443	0.996868		159	0.565862	0.998309
159.5	0.129446	0.996876		159.5	0.565869	0.998314
160	0.129449	0.996884		160	0.565876	0.998318
160.5	0.129452	0.996893		160.5	0.565883	0.998323
161	0.129455	0.996901		161	0.56589	0.998327
161.5	0.129458	0.996909		161.5	0.565897	0.998332
162	0.12946	0.996917		162	0.565904	0.998336
162.5	0.129463	0.996925		162.5	0.56591	0.99834
163	0.129466	0.996933		163	0.565917	0.998344
163.5	0.129469	0.996941		163.5	0.565923	0.998349
164	0.129471	0.996948		164	0.56593	0.998353
164.5	0.129474	0.996956		164.5	0.565936	0.998357
165	0.129476	0.996963		165	0.565942	0.998361
165.5	0.129479	0.996971		165.5	0.565949	0.998365
166	0.129482	0.996978		166	0.565955	0.998369
166.5	0.129484	0.996985		166.5	0.565961	0.998373
167	0.129486	0.996992		167	0.565967	0.998376
167.5	0.129489	0.996999		167.5	0.565973	0.99838
168	0.129491	0.997006		168	0.565979	0.998384
168.5	0.129494	0.997013		168.5	0.565984	0.998388
169	0.129496	0.99702		169	0.56599	0.998391
169.5	0.129498	0.997027		169.5	0.565996	0.998395
170	0.129501	0.997034		170	0.566002	0.998399
170.5	0.129503	0.99704		170.5	0.566007	0.998402
171	0.129505	0.997047		171	0.566013	0.998406
171.5	0.129508	0.997053		171.5	0.566018	0.998409
172	0.12951	0.997059		172	0.566023	0.998412
172.5	0.129512	0.997066		172.5	0.566029	0.998416
173	0.129514	0.997072		173	0.566034	0.998419
173.5	0.129516	0.997078		173.5	0.566039	0.998422
174	0.129518	0.997084		174	0.566044	0.998426
174.5	0.12952	0.99709		174.5	0.566049	0.998429
175	0.129522	0.997096		175	0.566054	0.998432
175.5	0.129524	0.997101		175.5	0.566059	0.998435
176	0.129526	0.997107		176	0.566064	0.998438
176.5	0.129528	0.997113		176.5	0.566069	0.998441
177	0.12953	0.997118		177	0.566074	0.998444
177.5	0.129532	0.997124		177.5	0.566079	0.998447
178	0.129534	0.997129		178	0.566083	0.99845
178.5	0.129536	0.997135		178.5	0.566088	0.998453
179	0.129538	0.99714		179	0.566093	0.998456
179.5	0.12954	0.997145		179.5	0.566097	0.998459
180	0.129542	0.99715		180	0.566102	0.998461
180.5	0.129543	0.997156		180.5	0.566106	0.998464
181	0.129545	0.997161		181	0.56611	0.998467
181.5	0.129547	0.997166		181.5	0.566115	0.99847
182	0.129549	0.99717		182	0.566119	0.998472
182.5	0.12955	0.997175		182.5	0.566123	0.998475
183	0.129552	0.99718		183	0.566127	0.998477
183.5	0.129554	0.997185		183.5	0.566131	0.99848
184	0.129555	0.997189		184	0.566135	0.998482
184.5	0.129557	0.997194		184.5	0.566139	0.998485
185	0.129559	0.997199		185	0.566143	0.998487
185.5	0.12956	0.997203		185.5	0.566147	0.99849
186	0.129562	0.997207		186	0.566151	0.998492
186.5	0.129563	0.997212		186.5	0.566155	0.998494
187	0.129565	0.997216		187	0.566159	0.998497
187.5	0.129566	0.99722		187.5	0.566162	0.998499
188	0.129568	0.997224		188	0.566166	0.998501
188.5	0.129569	0.997229		188.5	0.56617	0.998503
189	0.129571	0.997233		189	0.566173	0.998506
189.5	0.129572	0.997237		189.5	0.566177	0.998508
190	0.129574	0.997241		190	0.566181	0.99851
190.5	0.129575	0.997244		190.5	0.566184	0.998512
191	0.129577	0.997248		191	0.566187	0.998514
191.5	0.129578	0.997252		191.5	0.566191	0.998516
192	0.129579	0.997256		192	0.566194	0.998518
192.5	0.129581	0.99726		192.5	0.566197	0.99852
193	0.129582	0.997263		193	0.566201	0.998522
193.5	0.129583	0.997267		193.5	0.566204	0.998524
194	0.129585	0.99727		194	0.566207	0.998526
194.5	0.129586	0.997274		194.5	0.56621	0.998528
195	0.129587	0.997277		195	0.566214	0.99853
195.5	0.129588	0.997281		195.5	0.566217	0.998531
196	0.12959	0.997284		196	0.56622	0.998533
196.5	0.129591	0.997288		196.5	0.566223	0.998535
197	0.129592	0.997291		197	0.566226	0.998537
197.5	0.129593	0.997294		197.5	0.566229	0.998539
198	0.129595	0.997297		198	0.566232	0.99854
198.5	0.129596	0.9973		198.5	0.566234	0.998542
199	0.129597	0.997304		199	0.566237	0.998544
199.5	0.129598	0.997307		199.5	0.56624	0.998545
200	0.129599	0.99731		200	0.566243	0.998547
200.5	0.1296	0.997313		200.5	0.566246	0.998549
201	0.129601	0.997316		201	0.566248	0.99855
201.5	0.129602	0.997319		201.5	0.566251	0.998552
202	0.129604	0.997322		202	0.566254	0.998553
202.5	0.129605	0.997325		202.5	0.566257	0.998555
203	0.129606	0.997327		203	0.566259	0.998556
203.5	0.129607	0.99733		203.5	0.566262	0.998558
204	0.129608	0.997333		204	0.566264	0.998559
204.5	0.129609	0.997336		204.5	0.566267	0.998561
205	0.12961	0.997339		205	0.566269	0.998562
205.5	0.129611	0.997341		205.5	0.566272	0.998564
206	0.129612	0.997344		206	0.566274	0.998565
206.5	0.129613	0.997347		206.5	0.566277	0.998567
207	0.129614	0.997349		207	0.566279	0.998568
207.5	0.129615	0.997352		207.5	0.566282	0.998569
208	0.129616	0.997355		208	0.566284	0.998571
208.5	0.129617	0.997357		208.5	0.566287	0.998572
209	0.129618	0.99736		209	0.566289	0.998574
209.5	0.129619	0.997362		209.5	0.566291	0.998575
210	0.12962	0.997365		210	0.566294	0.998576
210.5	0.129621	0.997367		210.5	0.566296	0.998578
211	0.129621	0.99737		211	0.566298	0.998579
211.5	0.129622	0.997372		211.5	0.566301	0.99858
212	0.129623	0.997375		212	0.566303	0.998582
212.5	0.129624	0.997377		212.5	0.566305	0.998583
213	0.129625	0.99738		213	0.566307	0.998584
213.5	0.129626	0.997382		213.5	0.56631	0.998586
214	0.129627	0.997385		214	0.566312	0.998587
214.5	0.129628	0.997387		214.5	0.566314	0.998588
215	0.129629	0.99739		215	0.566316	0.99859
215.5	0.12963	0.997392		215.5	0.566318	0.998591
216	0.129631	0.997395		216	0.566321	0.998592
216.5	0.129631	0.997397		216.5	0.566323	0.998594
217	0.129632	0.997399		217	0.566325	0.998595
217.5	0.129633	0.997402		217.5	0.566327	0.998596
218	0.129634	0.997404		218	0.566329	0.998598
218.5	0.129635	0.997407		218.5	0.566332	0.998599
219	0.129636	0.997409		219	0.566334	0.9986
219.5	0.129637	0.997412		219.5	0.566336	0.998602
220	0.129638	0.997414		220	0.566338	0.998603
220.5	0.129638	0.997417		220.5	0.56634	0.998604
221	0.129639	0.997419		221	0.566342	0.998606
221.5	0.12964	0.997422		221.5	0.566345	0.998607
222	0.129641	0.997424		222	0.566347	0.998608
222.5	0.129642	0.997427		222.5	0.566349	0.99861
223	0.129643	0.99743		223	0.566351	0.998611
223.5	0.129644	0.997432		223.5	0.566353	0.998613
224	0.129645	0.997435		224	0.566356	0.998614
224.5	0.129646	0.997437		224.5	0.566358	0.998615
225	0.129646	0.99744		225	0.56636	0.998617
225.5	0.129647	0.997443		225.5	0.566362	0.998618
226	0.129648	0.997446		226	0.566365	0.99862
226.5	0.129649	0.997448		226.5	0.566367	0.998621
227	0.12965	0.997451		227	0.566369	0.998623
227.5	0.129651	0.997454		227.5	0.566371	0.998624
228	0.129652	0.997457		228	0.566374	0.998626
228.5	0.129653	0.99746		228.5	0.566376	0.998627
229	0.129654	0.997463		229	0.566378	0.998629
229.5	0.129655	0.997466		229.5	0.566381	0.998631
230	0.129656	0.997469		230	0.566383	0.998632
230.5	0.129657	0.997472		230.5	0.566386	0.998634
231	0.129658	0.997475		231	0.566388	0.998636
231.5	0.129659	0.997478		231.5	0.566391	0.998637
232	0.12966	0.997481		232	0.566393	0.998639
232.5	0.129661	0.997485		232.5	0.566396	0.998641
233	0.129662	0.997488		233	0.566398	0.998643
233.5	0.129663	0.997491		233.5	0.566401	0.998645
234	0.129664	0.997495		234	0.566403	0.998647
234.5	0.129665	0.997498		234.5	0.566406	0.998649
235	0.129666	0.997502		235	0.566409	0.998651
235.5	0.129667	0.997506		235.5	0.566411	0.998653
236	0.129668	0.997509		236	0.566414	0.998655
236.5	0.12967	0.997513		236.5	0.566417	0.998657
237	0.129671	0.997517		237	0.56642	0.998659
237.5	0.129672	0.997521		237.5	0.566423	0.998661
238	0.129673	0.997525		238	0.566426	0.998663
238.5	0.129674	0.997529		238.5	0.566429	0.998666
239	0.129676	0.997533		239	0.566432	0.998668
239.5	0.129677	0.997538		239.5	0.566435	0.99867
240	0.129678	0.997542		240	0.566438	0.998673
240.5	0.129679	0.997547		240.5	0.566441	0.998675
241	0.129681	0.997551		241	0.566444	0.998678
241.5	0.129682	0.997556		241.5	0.566447	0.99868
242	0.129683	0.997561		242	0.566451	0.998683
242.5	0.129685	0.997565		242.5	0.566454	0.998686
243	0.129686	0.99757		243	0.566458	0.998688
243.5	0.129688	0.997576		243.5	0.566461	0.998691
244	0.129689	0.997581		244	0.566465	0.998694
244.5	0.129691	0.997586		244.5	0.566468	0.998697
245	0.129692	0.997591		245	0.566472	0.9987
245.5	0.129694	0.997597		245.5	0.566476	0.998703
246	0.129695	0.997603		246	0.56648	0.998706
246.5	0.129697	0.997609		246.5	0.566483	0.998709
247	0.129699	0.997614		247	0.566487	0.998713
247.5	0.1297	0.997621		247.5	0.566492	0.998716
248	0.129702	0.997627		248	0.566496	0.998719
248.5	0.129704	0.997633		248.5	0.5665	0.998723
249	0.129705	0.99764		249	0.566504	0.998727
249.5	0.129707	0.997646		249.5	0.566509	0.99873
250	0.129709	0.997653		250	0.566513	0.998734
250.5	0.129711	0.99766		250.5	0.566518	0.998738
251	0.129713	0.997667		251	0.566522	0.998742
251.5	0.129715	0.997674		251.5	0.566527	0.998746
252	0.129717	0.997682		252	0.566532	0.99875
252.5	0.129719	0.997689		252.5	0.566537	0.998754
253	0.129721	0.997697		253	0.566542	0.998759
253.5	0.129723	0.997705		253.5	0.566547	0.998763
254	0.129725	0.997713		254	0.566552	0.998767
254.5	0.129727	0.997721		254.5	0.566558	0.998772
255	0.12973	0.99773		255	0.566563	0.998777
255.5	0.129732	0.997738		255.5	0.566569	0.998782
256	0.129734	0.997747		256	0.566574	0.998787
256.5	0.129737	0.997756		256.5	0.56658	0.998792
257	0.129739	0.997766		257	0.566586	0.998797
257.5	0.129742	0.997775		257.5	0.566592	0.998802
258	0.129744	0.997785		258	0.566598	0.998807
258.5	0.129747	0.997795		258.5	0.566604	0.998813
259	0.129749	0.997805		259	0.566611	0.998819
259.5	0.129752	0.997815		259.5	0.566617	0.998824
260	0.129755	0.997825		260	0.566624	0.99883
260.5	0.129758	0.997836		260.5	0.566631	0.998836
261	0.129761	0.997847		261	0.566638	0.998842
261.5	0.129763	0.997858		261.5	0.566645	0.998849
262	0.129766	0.99787		262	0.566652	0.998855
262.5	0.12977	0.997882		262.5	0.56666	0.998862
263	0.129773	0.997894		263	0.566667	0.998868
263.5	0.129776	0.997906		263.5	0.566675	0.998875
264	0.129779	0.997918		264	0.566683	0.998882
264.5	0.129782	0.997931		264.5	0.566691	0.998889
265	0.129786	0.997944		265	0.566699	0.998897
265.5	0.129789	0.997957		265.5	0.566707	0.998904
266	0.129793	0.997971		266	0.566715	0.998912
266.5	0.129796	0.997985		266.5	0.566724	0.99892
267	0.1298	0.997999		267	0.566733	0.998927
267.5	0.129804	0.998013		267.5	0.566742	0.998936
268	0.129807	0.998028		268	0.566751	0.998944
268.5	0.129811	0.998043		268.5	0.56676	0.998952
269	0.129815	0.998058		269	0.56677	0.998961
269.5	0.129819	0.998074		269.5	0.566779	0.99897
270	0.129823	0.99809		270	0.566789	0.998978
270.5	0.129827	0.998106		270.5	0.566799	0.998988
271	0.129832	0.998123		271	0.56681	0.998997
271.5	0.129836	0.99814		271.5	0.56682	0.999006
272	0.12984	0.998157		272	0.566831	0.999016
272.5	0.129845	0.998175		272.5	0.566842	0.999026
273	0.129849	0.998192		273	0.566853	0.999036
273.5	0.129854	0.998211		273.5	0.566864	0.999046
274	0.129859	0.998229		274	0.566875	0.999057
274.5	0.129864	0.998248		274.5	0.566887	0.999067
275	0.129869	0.998268		275	0.566899	0.999078
275.5	0.129874	0.998287		275.5	0.566911	0.999089
276	0.129879	0.998307		276	0.566923	0.9991
276.5	0.129884	0.998328		276.5	0.566936	0.999112
277	0.129889	0.998349		277	0.566948	0.999123
277.5	0.129895	0.99837		277.5	0.566961	0.999135
278	0.1299	0.998391		278	0.566974	0.999147
278.5	0.129906	0.998413		278.5	0.566988	0.99916
279	0.129911	0.998436		279	0.567001	0.999172
279.5	0.129917	0.998458		279.5	0.567015	0.999185
280	0.129923	0.998481		280	0.567029	0.999198
280.5	0.129929	0.998505		280.5	0.567044	0.999211
281	0.129935	0.998529		281	0.567058	0.999224
281.5	0.129941	0.998553		281.5	0.567073	0.999238
282	0.129947	0.998578		282	0.567088	0.999252
282.5	0.129954	0.998603		282.5	0.567103	0.999266
283	0.12996	0.998628		283	0.567119	0.99928
283.5	0.129967	0.998654		283.5	0.567134	0.999294
284	0.129973	0.998681		284	0.56715	0.999309
284.5	0.12998	0.998707		284.5	0.567166	0.999324
285	0.129987	0.998734		285	0.567183	0.999339
285.5	0.129994	0.998762		285.5	0.567199	0.999354
286	0.130001	0.99879		286	0.567216	0.99937
286.5	0.130008	0.998818		286.5	0.567233	0.999385
287	0.130015	0.998847		287	0.56725	0.999401
287.5	0.130023	0.998876		287.5	0.567268	0.999417
288	0.13003	0.998906		288	0.567286	0.999434
288.5	0.130038	0.998935		288.5	0.567303	0.99945
289	0.130045	0.998966		289	0.567321	0.999467
289.5	0.130053	0.998996		289.5	0.56734	0.999484
290	0.130061	0.999027		290	0.567358	0.999501
290.5	0.130069	0.999059		290.5	0.567377	0.999518
291	0.130077	0.99909		291	0.567395	0.999535
291.5	0.130085	0.999122		291.5	0.567414	0.999553
292	0.130093	0.999155		292	0.567433	0.999571
292.5	0.130101	0.999187		292.5	0.567453	0.999588
293	0.13011	0.99922		293	0.567472	0.999606
293.5	0.130118	0.999253		293.5	0.567491	0.999624
294	0.130126	0.999286		294	0.567511	0.999642
294.5	0.130135	0.99932		294.5	0.56753	0.99966
295	0.130143	0.999354		295	0.56755	0.999678
295.5	0.130152	0.999388		295.5	0.567569	0.999697
296	0.13016	0.999422		296	0.567589	0.999715
296.5	0.130169	0.999456		296.5	0.567608	0.999733
297	0.130177	0.99949		297	0.567628	0.999751
297.5	0.130186	0.999524		297.5	0.567647	0.999769
298	0.130195	0.999558		298	0.567666	0.999786
298.5	0.130203	0.999591		298.5	0.567685	0.999804
299	0.130211	0.999625		299	0.567704	0.999821
299.5	0.13022	0.999658		299.5	0.567722	0.999839
300	0.130228	0.999691		300	0.56774	0.999855
300.5	0.130236	0.999723		300.5	0.567758	0.999872
301	0.130244	0.999755		301	0.567775	0.999888
301.5	0.130252	0.999786		301.5	0.567792	0.999903
302	0.13026	0.999816		302	0.567807	0.999918
302.5	0.130267	0.999845		302.5	0.567823	0.999932
303	0.130274	0.999873		303	0.567837	0.999945
303.5	0.13028	0.999899		303.5	0.56785	0.999957
304	0.130286	0.999923		304	0.567862	0.999968
304.5	0.130292	0.999945		304.5	0.567872	0.999978
305	0.130297	0.999965		305	0.567881	0.999986
305.5	0.130301	0.999981		305.5	0.567888	0.999993
306	0.130304	0.999993		306	0.567894	0.999997
306.5	0.130306	1		306.5	0.567896	1
307	0.130306	0.999999		307	0.567897	1
307.5	0.130307	0.999996		307.5	0.567899	0.999998
308	0.130308	0.999991		308	0.567903	0.999994
308.5	0.13031	0.999982		308.5	0.567908	0.999989
309	0.130313	0.99997		309	0.567916	0.999981
309.5	0.130317	0.999955		309.5	0.567927	0.999972
310	0.130322	0.999937		310	0.567939	0.99996
310.5	0.130327	0.999915		310.5	0.567955	0.999946
311	0.130333	0.99989		311	0.567973	0.999929
311.5	0.130341	0.999861		311.5	0.567993	0.99991
312	0.130349	0.999828		312	0.568017	0.999888
312.5	0.130358	0.999791		312.5	0.568044	0.999863
313	0.130369	0.999749		313	0.568074	0.999834
313.5	0.13038	0.999703		313.5	0.568108	0.999803
314	0.130393	0.999653		314	0.568146	0.999768
314.5	0.130407	0.999597		314.5	0.568187	0.99973
315	0.130422	0.999537		315	0.568232	0.999687
315.5	0.130439	0.999471		315.5	0.568282	0.999641
316	0.130456	0.999401		316	0.568336	0.999591
316.5	0.130476	0.999324		316.5	0.568394	0.999536
317	0.130496	0.999242		317	0.568458	0.999477
317.5	0.130518	0.999154		317.5	0.568526	0.999413
318	0.130542	0.99906		318	0.5686	0.999345
318.5	0.130567	0.998959		318.5	0.568679	0.999271
319	0.130594	0.998853		319	0.568764	0.999192
319.5	0.130623	0.998739		319.5	0.568855	0.999107
320	0.130653	0.998619		320	0.568952	0.999017
320.5	0.130685	0.998491		320.5	0.569055	0.99892
321	0.130719	0.998356		321	0.569166	0.998818
321.5	0.130755	0.998214		321.5	0.569283	0.998709
322	0.130793	0.998064		322	0.569407	0.998594
322.5	0.130833	0.997907		322.5	0.569538	0.998471
323	0.130874	0.997741		323	0.569677	0.998342
323.5	0.130918	0.997567		323.5	0.569825	0.998205
324	0.130964	0.997385		324	0.56998	0.998061
324.5	0.131012	0.997194		324.5	0.570144	0.997909
325	0.131063	0.996995		325	0.570316	0.997749
325.5	0.131116	0.996786		325.5	0.570497	0.997581
326	0.131171	0.996569		326	0.570688	0.997405
326.5	0.131228	0.996342		326.5	0.570888	0.997219
327	0.131288	0.996106		327	0.571098	0.997025
327.5	0.131351	0.99586		327.5	0.571317	0.996822
328	0.131416	0.995604		328	0.571548	0.996609
328.5	0.131483	0.995338		328.5	0.571788	0.996387
329	0.131553	0.995063		329	0.57204	0.996154
329.5	0.131626	0.994777		329.5	0.572302	0.995912
330	0.131702	0.99448		330	0.572576	0.995659
330.5	0.13178	0.994173		330.5	0.572862	0.995396
331	0.131861	0.993856		331	0.573159	0.995123
331.5	0.131945	0.993527		331.5	0.573468	0.994838
332	0.132032	0.993188		332	0.57379	0.994542
332.5	0.132121	0.992838		332.5	0.574124	0.994235
333	0.132214	0.992476		333	0.574471	0.993916
333.5	0.132309	0.992104		333.5	0.574832	0.993586
334	0.132408	0.99172		334	0.575205	0.993244
334.5	0.13251	0.991324		334.5	0.575592	0.99289
335	0.132615	0.990917		335	0.575993	0.992524
335.5	0.132722	0.990499		335.5	0.576407	0.992145
336	0.132833	0.990069		336	0.576836	0.991754
336.5	0.132948	0.989627		336.5	0.577279	0.991351
337	0.133065	0.989174		337	0.577736	0.990935
337.5	0.133185	0.988709		337.5	0.578208	0.990506
338	0.133309	0.988232		338	0.578695	0.990064
338.5	0.133436	0.987743		338.5	0.579197	0.989609
339	0.133566	0.987243		339	0.579714	0.989141
339.5	0.1337	0.986731		339.5	0.580246	0.98866
340	0.133836	0.986207		340	0.580793	0.988166
340.5	0.133976	0.985672		340.5	0.581356	0.987659
341	0.13412	0.985125		341	0.581934	0.987139
341.5	0.134266	0.984566		341.5	0.582528	0.986605
342	0.134416	0.983996		342	0.583137	0.986059
342.5	0.134569	0.983415		342.5	0.583762	0.985499
343	0.134725	0.982822		343	0.584403	0.984926
343.5	0.134885	0.982218		343.5	0.585059	0.98434
344	0.135047	0.981603		344	0.585731	0.983742
344.5	0.135213	0.980977		344.5	0.586418	0.98313
345	0.135382	0.98034		345	0.587121	0.982506
345.5	0.135555	0.979693		345.5	0.58784	0.981869
346	0.13573	0.979035		346	0.588574	0.98122
346.5	0.135909	0.978367		346.5	0.589323	0.980558
347	0.13609	0.977688		347	0.590088	0.979885
347.5	0.136275	0.977		347.5	0.590867	0.9792
348	0.136462	0.976302		348	0.591661	0.978503
348.5	0.136653	0.975595		348.5	0.59247	0.977794
349	0.136846	0.974879		349	0.593293	0.977075
349.5	0.137043	0.974153		349.5	0.594131	0.976345
350	0.137242	0.973419		350	0.594982	0.975604
350.5	0.137443	0.972677		350.5	0.595847	0.974853
351	0.137648	0.971927		351	0.596725	0.974092
351.5	0.137855	0.971169		351.5	0.597616	0.973322
352	0.138064	0.970403		352	0.59852	0.972543
352.5	0.138276	0.969631		352.5	0.599436	0.971755
353	0.13849	0.968852		353	0.600364	0.970959
353.5	0.138706	0.968067		353.5	0.601303	0.970155
354	0.138925	0.967275		354	0.602253	0.969343
354.5	0.139146	0.966478		354.5	0.603214	0.968525
355	0.139368	0.965676		355	0.604184	0.9677
355.5	0.139593	0.96487		355.5	0.605164	0.96687
356	0.139819	0.964059		356	0.606153	0.966034
356.5	0.140047	0.963244		356.5	0.607149	0.965193
357	0.140276	0.962426		357	0.608153	0.964348
357.5	0.140507	0.961605		357.5	0.609165	0.9635
358	0.140739	0.960782		358	0.610182	0.962648
358.5	0.140972	0.959956		358.5	0.611204	0.961794
359	0.141206	0.95913		359	0.612232	0.960939
359.5	0.141441	0.958302		359.5	0.613263	0.960082
360	0.141676	0.957474		360	0.614298	0.959225
360.5	0.14195	0.956517		360.5	0.615509	0.958212
361	0.142224	0.783192		361	0.616724	0.957216
361.5	0.142498	0.539593		361.5	0.617943	0.956218
362	0.142774	0.421905		362	0.619165	0.863509
362.5	0.14305	0.353354		362.5	0.620391	0.715623
363	0.143328	0.309577		363	0.62162	0.629619
363.5	0.143606	0.280192		363.5	0.622853	0.574866
364	0.143884	0.260032		364	0.624089	0.538939
364.5	0.144164	0.246244		364.5	0.625329	0.515632
365	0.144444	0.237131		365	0.626572	0.501479
365.5	0.144726	0.231629		365.5	0.62782	0.494404
366	0.145007	0.229041		366	0.62907	0.493067
366.5	0.14529	0.228905		366.5	0.630325	0.496562
367	0.145574	0.230904		367	0.631583	0.504254
367.5	0.145858	0.234823		367.5	0.632844	0.515689
368	0.146144	0.240515		368	0.63411	0.530508
368.5	0.14643	0.247883		368.5	0.635379	0.548378
369	0.146717	0.256864		369	0.636652	0.568965
369.5	0.147004	0.267419		369.5	0.637928	0.591908
370	0.147293	0.279527		370	0.639209	0.616797
370.5	0.147582	0.293175		370.5	0.640493	0.643155
371	0.147872	0.30836		371	0.64178	0.670441
371.5	0.148163	0.325079		371.5	0.643072	0.698049
372	0.148455	0.343331		372	0.644367	0.725333
372.5	0.148748	0.363111		372.5	0.645667	0.751636
373	0.149042	0.38441		373	0.64697	0.77633
373.5	0.149336	0.407213		373.5	0.648276	0.798865
374	0.149632	0.431501		374	0.649587	0.818816
374.5	0.149928	0.457246		374.5	0.650902	0.835925
375	0.150225	0.484411		375	0.65222	0.850121
375.5	0.150523	0.512956		375.5	0.653543	0.861519
376	0.150821	0.542822		376	0.654869	0.870393
376.5	0.151121	0.573773		376.5	0.656199	0.877117
377	0.151422	0.605381		377	0.657533	0.882108
377.5	0.151723	0.637141		377.5	0.658871	0.885765
378	0.152025	0.668491		378	0.660213	0.888431
378.5	0.152329	0.698845		378.5	0.66156	0.890376
379	0.152633	0.72762		379	0.66291	0.891801
379.5	0.152938	0.754281		379.5	0.664264	0.892846
380	0.153243	0.778378		380	0.665622	0.893608
380.5	0.15355	0.79958		380.5	0.666984	0.894154
381	0.153858	0.817709		381	0.668351	0.894526
381.5	0.154167	0.832749		381.5	0.669721	0.894757
382	0.154476	0.844845		382	0.671096	0.89487
382.5	0.154786	0.854275		382.5	0.672474	0.894881
383	0.155098	0.861409		383	0.673857	0.894804
383.5	0.15541	0.866662		383.5	0.675244	0.89465
384	0.155723	0.87044		384	0.676635	0.894429
384.5	0.156037	0.873106		384.5	0.67803	0.894146
385	0.156352	0.874959		385	0.67943	0.893811
385.5	0.156668	0.87623		385.5	0.680833	0.893426
386	0.156985	0.877089		386	0.682241	0.892999
386.5	0.157303	0.877657		386.5	0.683654	0.892533
387	0.157622	0.878015		387	0.68507	0.892031
387.5	0.157942	0.878218		387.5	0.686491	0.891498
388	0.158262	0.878305		388	0.687916	0.890935
388.5	0.158584	0.878299		388.5	0.689345	0.890346
389	0.158907	0.878218		389	0.690779	0.889733
389.5	0.15923	0.878074		389.5	0.692217	0.889098
390	0.159555	0.877874		390	0.69366	0.888442
390.5	0.159881	0.877627		390.5	0.695107	0.887767
391	0.160207	0.877336		391	0.696558	0.887076
391.5	0.160535	0.877006		391.5	0.698014	0.886368
392	0.160863	0.876641		392	0.699474	0.885646
392.5	0.161193	0.876243		392.5	0.700938	0.88491
393	0.161523	0.875815		393	0.702407	0.884162
393.5	0.161855	0.87536		393.5	0.703881	0.883402
394	0.162187	0.874879		394	0.705359	0.882631
394.5	0.162521	0.874375		394.5	0.706842	0.88185
395	0.162855	0.87385		395	0.708329	0.881059
395.5	0.163191	0.873303		395.5	0.709821	0.88026
396	0.163527	0.872738		396	0.711317	0.879452
396.5	0.163865	0.872156		396.5	0.712818	0.878637
397	0.164204	0.871557		397	0.714324	0.877814
397.5	0.164543	0.870943		397.5	0.715834	0.876985
398	0.164884	0.870314		398	0.717349	0.876149
398.5	0.165226	0.869672		398.5	0.718868	0.875308
399	0.165568	0.869017		399	0.720393	0.87446
399.5	0.165912	0.868351		399.5	0.721922	0.873608
400	0.166257	0.867673		400	0.723455	0.87275
400.5	0.166603	0.866985		400.5	0.724994	0.871888
401	0.16695	0.866287		401	0.726537	0.871022
401.5	0.167298	0.865579		401.5	0.728085	0.870151
402	0.167647	0.864863		402	0.729638	0.869276
402.5	0.167997	0.864139		402.5	0.731196	0.868397
403	0.168348	0.863406		403	0.732759	0.867515
403.5	0.168701	0.862666		403.5	0.734326	0.86663
404	0.169054	0.861919		404	0.735899	0.865741
404.5	0.169409	0.861165		404.5	0.737476	0.86485
405	0.169764	0.860405		405	0.739058	0.863955
405.5	0.170121	0.859639		405.5	0.740646	0.863058
406	0.170479	0.858867		406	0.742238	0.862158
406.5	0.170838	0.85809		406.5	0.743835	0.861256
407	0.171198	0.857307		407	0.745437	0.860351
407.5	0.171559	0.856519		407.5	0.747045	0.859445
408	0.171921	0.855727		408	0.748657	0.858536
408.5	0.172285	0.85493		408.5	0.750275	0.857625
409	0.172649	0.854129		409	0.751897	0.856712
409.5	0.173015	0.853324		409.5	0.753525	0.855797
410	0.173382	0.852515		410	0.755158	0.854881
410.5	0.17375	0.851702		410.5	0.756796	0.853963
411	0.174119	0.850886		411	0.758439	0.853043
411.5	0.174489	0.850066		411.5	0.760087	0.852122
412	0.174861	0.849243		412	0.761741	0.851199
412.5	0.175233	0.848416		412.5	0.7634	0.850275
413	0.175607	0.847587		413	0.765064	0.849349
413.5	0.175982	0.846755		413.5	0.766734	0.848423
414	0.176358	0.84592		414	0.768408	0.847495
414.5	0.176736	0.845082		414.5	0.770089	0.846566
415	0.177114	0.844242		415	0.771774	0.845636
415.5	0.177494	0.843399		415.5	0.773465	0.844704
416	0.177875	0.842554		416	0.775161	0.843772
416.5	0.178257	0.841707		416.5	0.776863	0.842839
417	0.17864	0.840857		417	0.778571	0.841905
417.5	0.179025	0.840006		417.5	0.780283	0.84097
418	0.17941	0.839152		418	0.782002	0.840034
418.5	0.179797	0.838297		418.5	0.783725	0.839097
419	0.180186	0.837439		419	0.785455	0.83816
419.5	0.180575	0.83658		419.5	0.78719	0.837221
420	0.180966	0.835719		420	0.78893	0.836282
420.5	0.181358	0.834857		420.5	0.790676	0.835343
421	0.181751	0.833993		421	0.792428	0.834402
421.5	0.182145	0.833127		421.5	0.794185	0.833461
422	0.182541	0.83226		422	0.795949	0.83252
422.5	0.182938	0.831391		422.5	0.797718	0.831577
423	0.183336	0.830521		423	0.799492	0.830635
423.5	0.183736	0.82965		423.5	0.801273	0.829691
424	0.184137	0.828777		424	0.803059	0.828747
424.5	0.184539	0.827903		424.5	0.804851	0.827803
425	0.184942	0.827028		425	0.806649	0.826858
425.5	0.185347	0.826151		425.5	0.808452	0.825913
426	0.185753	0.825274		426	0.810262	0.824967
426.5	0.18616	0.824395		426.5	0.812078	0.824021
427	0.186569	0.823516		427	0.813899	0.823075
427.5	0.186979	0.822635		427.5	0.815727	0.822128
428	0.18739	0.821753		428	0.81756	0.821181
428.5	0.187803	0.82087		428.5	0.8194	0.820233
429	0.188217	0.819987		429	0.821245	0.819285
429.5	0.188632	0.819102		429.5	0.823097	0.818337
430	0.189049	0.818217		430	0.824955	0.817388
430.5	0.189467	0.817331		430.5	0.826818	0.816439
431	0.189886	0.816444		431	0.828689	0.81549
431.5	0.190307	0.815556		431.5	0.830565	0.81454
432	0.190729	0.814667		432	0.832447	0.81359
432.5	0.191152	0.813778		432.5	0.834336	0.81264
433	0.191577	0.812888		433	0.836231	0.81169
433.5	0.192004	0.811997		433.5	0.838132	0.81074
434	0.192431	0.811106		434	0.84004	0.809789
434.5	0.19286	0.810213		434.5	0.841953	0.808838
435	0.193291	0.809321		435	0.843874	0.807887
435.5	0.193723	0.808427		435.5	0.8458	0.806936
436	0.194156	0.807533		436	0.847733	0.805984
436.5	0.194591	0.806639		436.5	0.849673	0.805032
437	0.195027	0.805743		437	0.851619	0.804081
437.5	0.195465	0.804848		437.5	0.853572	0.803129
438	0.195904	0.803951		438	0.855531	0.802176
438.5	0.196344	0.803055		438.5	0.857497	0.801224
439	0.196786	0.802157		439	0.859469	0.800272
439.5	0.19723	0.80126		439.5	0.861448	0.799319
440	0.197675	0.800361		440	0.863433	0.798366
440.5	0.198121	0.799463		440.5	0.865426	0.797414
441	0.198569	0.798563		441	0.867425	0.796461
441.5	0.199018	0.797664		441.5	0.86943	0.795508
442	0.199469	0.796764		442	0.871443	0.794554
442.5	0.199922	0.795863		442.5	0.873462	0.793601
443	0.200376	0.794962		443	0.875489	0.792648
443.5	0.200831	0.794061		443.5	0.877522	0.791695
444	0.201288	0.793159		444	0.879562	0.790741
444.5	0.201747	0.792257		444.5	0.881608	0.789788
445	0.202207	0.791355		445	0.883662	0.788834
445.5	0.202668	0.790452		445.5	0.885723	0.78788
446	0.203131	0.789549		446	0.887791	0.786927
446.5	0.203596	0.788645		446.5	0.889866	0.785973
447	0.204062	0.787741		447	0.891948	0.785019
447.5	0.20453	0.786837		447.5	0.894037	0.784065
448	0.205	0.785933		448	0.896134	0.783111
448.5	0.205471	0.785028		448.5	0.898237	0.782157
449	0.205943	0.784123		449	0.900348	0.781203
449.5	0.206417	0.783218		449.5	0.902466	0.780249
450	0.206893	0.782312		450	0.904591	0.779295
450.5	0.207371	0.781406		450.5	0.906724	0.778341
451	0.20785	0.7805		451	0.908864	0.777387
451.5	0.20833	0.779594		451.5	0.911011	0.776433
452	0.208813	0.778687		452	0.913166	0.775479
452.5	0.209297	0.77778		452.5	0.915328	0.774525
453	0.209782	0.776873		453	0.917498	0.773571
453.5	0.21027	0.775966		453.5	0.919675	0.772617
454	0.210759	0.775058		454	0.92186	0.771663
454.5	0.211249	0.774151		454.5	0.924052	0.770709
455	0.211742	0.773242		455	0.926252	0.769755
455.5	0.212236	0.772334		455.5	0.92846	0.7688
456	0.212731	0.771426		456	0.930675	0.767846
456.5	0.213229	0.770517		456.5	0.932899	0.766892
457	0.213728	0.769608		457	0.935129	0.765938
457.5	0.214229	0.768699		457.5	0.937368	0.764984
458	0.214731	0.76779		458	0.939615	0.76403
458.5	0.215236	0.766881		458.5	0.941869	0.763077
459	0.215742	0.765971		459	0.944131	0.762123
459.5	0.21625	0.765062		459.5	0.946402	0.761169
460	0.216759	0.764152		460	0.94868	0.760215
460.5	0.217271	0.763242		460.5	0.950966	0.759261
461	0.217784	0.762332		461	0.95326	0.758307
461.5	0.218299	0.761421		461.5	0.955563	0.757354
462	0.218816	0.760511		462	0.957873	0.7564
462.5	0.219334	0.7596		462.5	0.960192	0.755446
463	0.219854	0.758689		463	0.962519	0.754493
463.5	0.220377	0.757778		463.5	0.964854	0.753539
464	0.220901	0.756867		464	0.967198	0.752586
464.5	0.221426	0.755956		464.5	0.969549	0.751632
465	0.221954	0.755045		465	0.97191	0.750679
465.5	0.222484	0.754134		465.5	0.974278	0.749726
466	0.223015	0.753222		466	0.976655	0.748772
466.5	0.223548	0.75231		466.5	0.979041	0.747819
467	0.224084	0.751399		467	0.981435	0.746866
467.5	0.224621	0.750487		467.5	0.983837	0.745913
468	0.22516	0.749575		468	0.986249	0.74496
468.5	0.2257	0.748663		468.5	0.988668	0.744007
469	0.226243	0.747751		469	0.991097	0.743054
469.5	0.226788	0.746838		469.5	0.993534	0.742101
470	0.227334	0.745926		470	0.99598	0.741149
470.5	0.227883	0.745013		470.5	0.998435	0.740196
471	0.228434	0.744101		471	1.0009	0.739243
471.5	0.228986	0.743188		471.5	1.00337	0.738291
472	0.229541	0.742276		472	1.00585	0.737338
472.5	0.230097	0.741363		472.5	1.00834	0.736386
473	0.230655	0.74045		473	1.01084	0.735434
473.5	0.231216	0.739537		473.5	1.01335	0.734481
474	0.231778	0.738624		474	1.01587	0.733529
474.5	0.232343	0.737711		474.5	1.0184	0.732577
475	0.232909	0.736798		475	1.02093	0.731625
475.5	0.233478	0.735884		475.5	1.02348	0.730673
476	0.234048	0.734971		476	1.02603	0.729722
476.5	0.234621	0.734058		476.5	1.0286	0.72877
477	0.235196	0.733144		477	1.03117	0.727818
477.5	0.235772	0.732231		477.5	1.03375	0.726867
478	0.236351	0.731317		478	1.03634	0.725915
478.5	0.236932	0.730404		478.5	1.03895	0.724964
479	0.237516	0.72949		479	1.04156	0.724012
479.5	0.238101	0.728576		479.5	1.04418	0.723061
480	0.238689	0.727661		480	1.04681	0.722109
480.5	0.239278	0.726747		480.5	1.04945	0.721158
481	0.239871	0.725832		481	1.05211	0.720206
481.5	0.240465	0.724918		481.5	1.05477	0.719254
482	0.241062	0.724002		482	1.05744	0.718302
482.5	0.241661	0.723087		482.5	1.06013	0.71735
483	0.242262	0.722171		483	1.06282	0.716398
483.5	0.242866	0.721255		483.5	1.06553	0.715445
484	0.243472	0.720339		484	1.06824	0.714493
484.5	0.244081	0.719422		484.5	1.07097	0.71354
485	0.244692	0.718505		485	1.07371	0.712586
485.5	0.245306	0.717588		485.5	1.07646	0.711633
486	0.245922	0.71667		486	1.07922	0.710679
486.5	0.246541	0.715751		486.5	1.08199	0.709725
487	0.247162	0.714833		487	1.08478	0.708771
487.5	0.247786	0.713913		487.5	1.08757	0.707816
488	0.248412	0.712994		488	1.09038	0.706861
488.5	0.249042	0.712073		488.5	1.0932	0.705906
489	0.249674	0.711153		489	1.09604	0.70495
489.5	0.250308	0.710231		489.5	1.09888	0.703993
490	0.250946	0.709309		490	1.10174	0.703037
490.5	0.251586	0.708387		490.5	1.10461	0.702079
491	0.252229	0.707464		491	1.10749	0.701122
491.5	0.252875	0.70654		491.5	1.11039	0.700163
492	0.253524	0.705616		492	1.1133	0.699205
492.5	0.254175	0.704691		492.5	1.11622	0.698245
493	0.25483	0.703765		493	1.11915	0.697286
493.5	0.255487	0.702839		493.5	1.1221	0.696325
494	0.256148	0.701912		494	1.12507	0.695364
494.5	0.256812	0.700984		494.5	1.12804	0.694402
495	0.257478	0.700056		495	1.13103	0.69344
495.5	0.258148	0.699127		495.5	1.13404	0.692477
496	0.258821	0.698197		496	1.13705	0.691514
496.5	0.259497	0.697266		496.5	1.14009	0.690549
497	0.260176	0.696334		497	1.14313	0.689584
497.5	0.260858	0.695402		497.5	1.1462	0.688619
498	0.261544	0.694469		498	1.14927	0.687652
498.5	0.262233	0.693535		498.5	1.15236	0.686685
499	0.262925	0.6926		499	1.15547	0.685717
499.5	0.263621	0.691664		499.5	1.15859	0.684748
500	0.26432	0.690728		500	1.16173	0.683779
500.5	0.265022	0.68979		500.5	1.16488	0.682809
501	0.265728	0.688852		501	1.16805	0.681838
501.5	0.266437	0.687912		501.5	1.17123	0.680866
502	0.26715	0.686972		502	1.17443	0.679893
502.5	0.267867	0.686031		502.5	1.17765	0.678919
503	0.268587	0.685089		503	1.18088	0.677944
503.5	0.26931	0.684145		503.5	1.18413	0.676969
504	0.270038	0.683201		504	1.18739	0.675993
504.5	0.270769	0.682256		504.5	1.19068	0.675015
505	0.271504	0.68131		505	1.19398	0.674037
505.5	0.272242	0.680362		505.5	1.19729	0.673058
506	0.272984	0.679414		506	1.20063	0.672078
506.5	0.273731	0.678465		506.5	1.20398	0.671096
507	0.274481	0.677514		507	1.20735	0.670114
507.5	0.275235	0.676563		507.5	1.21073	0.669131
508	0.275993	0.67561		508	1.21414	0.668147
508.5	0.276755	0.674656		508.5	1.21756	0.667162
509	0.27752	0.673701		509	1.221	0.666175
509.5	0.278291	0.672745		509.5	1.22446	0.665188
510	0.279065	0.671788		510	1.22794	0.6642
510.5	0.279843	0.670829		510.5	1.23143	0.66321
511	0.280626	0.66987		511	1.23495	0.66222
511.5	0.281412	0.668909		511.5	1.23848	0.661228
512	0.282203	0.667947		512	1.24204	0.660235
512.5	0.282999	0.666984		512.5	1.24561	0.659241
513	0.283798	0.66602		513	1.2492	0.658246
513.5	0.284602	0.665054		513.5	1.25282	0.65725
514	0.285411	0.664088		514	1.25645	0.656253
514.5	0.286224	0.66312		514.5	1.26011	0.655254
515	0.287041	0.66215		515	1.26378	0.654254
515.5	0.287863	0.66118		515.5	1.26748	0.653254
516	0.28869	0.660208		516	1.27119	0.652252
516.5	0.289521	0.659235		516.5	1.27493	0.651248
517	0.290357	0.65826		517	1.27869	0.650244
517.5	0.291198	0.657285		517.5	1.28247	0.649238
518	0.292043	0.656308		518	1.28627	0.648231
518.5	0.292894	0.65533		518.5	1.29009	0.647223
519	0.293749	0.65435		519	1.29394	0.646214
519.5	0.294609	0.653369		519.5	1.2978	0.645203
520	0.295474	0.652387		520	1.30169	0.644191
520.5	0.296344	0.651403		520.5	1.30561	0.643178
521	0.297219	0.650418		521	1.30954	0.642163
521.5	0.298099	0.649432		521.5	1.3135	0.641148
522	0.298984	0.648444		522	1.31748	0.640131
522.5	0.299875	0.647455		522.5	1.32149	0.639112
523	0.30077	0.646465		523	1.32552	0.638093
523.5	0.301671	0.645473		523.5	1.32957	0.637072
524	0.302577	0.64448		524	1.33365	0.63605
524.5	0.303489	0.643485		524.5	1.33775	0.635026
525	0.304406	0.64249		525	1.34188	0.634001
525.5	0.305328	0.641492		525.5	1.34603	0.632975
526	0.306256	0.640493		526	1.3502	0.631947
526.5	0.30719	0.639493		526.5	1.35441	0.630918
527	0.308129	0.638492		527	1.35863	0.629888
527.5	0.309074	0.637489		527.5	1.36289	0.628857
528	0.310024	0.636484		528	1.36716	0.627824
528.5	0.310981	0.635479		528.5	1.37147	0.626789
529	0.311943	0.634471		529	1.3758	0.625754
529.5	0.312911	0.633463		529.5	1.38016	0.624717
530	0.313884	0.632452		530	1.38454	0.623678
530.5	0.314864	0.631441		530.5	1.38895	0.622639
531	0.31585	0.630428		531	1.39339	0.621597
531.5	0.316842	0.629413		531.5	1.39786	0.620555
532	0.31784	0.628398		532	1.40235	0.619511
532.5	0.318844	0.62738		532.5	1.40688	0.618466
533	0.319854	0.626361		533	1.41143	0.617419
533.5	0.320871	0.625341		533.5	1.41601	0.616371
534	0.321894	0.624319		534	1.42061	0.615322
534.5	0.322923	0.623296		534.5	1.42525	0.614271
535	0.323959	0.622272		535	1.42992	0.613219
535.5	0.325001	0.621246		535.5	1.43461	0.612165
536	0.32605	0.620218		536	1.43934	0.611111
536.5	0.327105	0.619189		536.5	1.4441	0.610054
537	0.328168	0.618159		537	1.44888	0.608997
537.5	0.329236	0.617127		537.5	1.4537	0.607937
538	0.330312	0.616093		538	1.45855	0.606877
538.5	0.331394	0.615059		538.5	1.46343	0.605815
539	0.332484	0.614022		539	1.46834	0.604752
539.5	0.33358	0.612985		539.5	1.47328	0.603687
540	0.334683	0.611946		540	1.47825	0.602621
540.5	0.335794	0.610905		540.5	1.48326	0.601554
541	0.336911	0.609863		541	1.48829	0.600485
541.5	0.338036	0.608819		541.5	1.49337	0.599415
542	0.339168	0.607774		542	1.49847	0.598344
542.5	0.340307	0.606728		542.5	1.50361	0.597271
543	0.341453	0.60568		543	1.50878	0.596197
543.5	0.342607	0.604631		543.5	1.51398	0.595121
544	0.343769	0.60358		544	1.51922	0.594044
544.5	0.344938	0.602528		544.5	1.52449	0.592966
545	0.346114	0.601475		545	1.5298	0.591886
545.5	0.347299	0.60042		545.5	1.53514	0.590805
546	0.348491	0.599363		546	1.54052	0.589723
546.5	0.349691	0.598305		546.5	1.54594	0.588639
547	0.350899	0.597246		547	1.55139	0.587554
547.5	0.352114	0.596185		547.5	1.55687	0.586468
548	0.353338	0.595123		548	1.56239	0.58538
548.5	0.35457	0.59406		548.5	1.56795	0.584291
549	0.35581	0.592995		549	1.57355	0.583201
549.5	0.357058	0.591929		549.5	1.57918	0.582109
550	0.358314	0.590861		550	1.58485	0.581016
550.5	0.359579	0.589792		550.5	1.59056	0.579922
551	0.360852	0.588722		551	1.59631	0.578826
551.5	0.362133	0.58765		551.5	1.6021	0.577729
552	0.363424	0.586577		552	1.60792	0.576631
552.5	0.364722	0.585503		552.5	1.61379	0.575532
553	0.36603	0.584427		553	1.61969	0.574431
553.5	0.367346	0.58335		553.5	1.62563	0.573329
554	0.368671	0.582272		554	1.63162	0.572226
554.5	0.370005	0.581192		554.5	1.63764	0.571122
555	0.371347	0.580111		555	1.64371	0.570016
555.5	0.372699	0.579029		555.5	1.64981	0.568909
556	0.37406	0.577945		556	1.65596	0.567801
556.5	0.37543	0.57686		556.5	1.66215	0.566692
557	0.37681	0.575774		557	1.66839	0.565582
557.5	0.378199	0.574687		557.5	1.67466	0.56447
558	0.379597	0.573598		558	1.68098	0.563357
558.5	0.381004	0.572508		558.5	1.68734	0.562243
559	0.382422	0.571417		559	1.69375	0.561128
559.5	0.383848	0.570324		559.5	1.70019	0.560012
560	0.385285	0.56923		560	1.70669	0.558894
560.5	0.386731	0.568136		560.5	1.71323	0.557775
561	0.388187	0.567039		561	1.71981	0.556656
561.5	0.389653	0.565942		561.5	1.72644	0.555535
562	0.391129	0.564844		562	1.73311	0.554413
562.5	0.392616	0.563744		562.5	1.73983	0.55329
563	0.394112	0.562643		563	1.7466	0.552166
563.5	0.395619	0.561541		563.5	1.75341	0.551041
564	0.397136	0.560438		564	1.76027	0.549914
564.5	0.398663	0.559334		564.5	1.76718	0.548787
565	0.400201	0.558229		565	1.77414	0.547659
565.5	0.401749	0.557122		565.5	1.78114	0.54653
566	0.403308	0.556015		566	1.7882	0.545399
566.5	0.404878	0.554906		566.5	1.7953	0.544268
567	0.406459	0.553797		567	1.80245	0.543136
567.5	0.408051	0.552686		567.5	1.80966	0.542002
568	0.409653	0.551574		568	1.81691	0.540868
568.5	0.411267	0.550461		568.5	1.82421	0.539733
569	0.412892	0.549348		569	1.83157	0.538597
569.5	0.414528	0.548233		569.5	1.83897	0.53746
570	0.416175	0.547117		570	1.84643	0.536322
570.5	0.417834	0.546		570.5	1.85394	0.535183
571	0.419505	0.544883		571	1.86151	0.534044
571.5	0.421187	0.543764		571.5	1.86912	0.532903
572	0.422881	0.542644		572	1.87679	0.531762
572.5	0.424586	0.541524		572.5	1.88452	0.53062
573	0.426303	0.540402		573	1.89229	0.529477
573.5	0.428033	0.53928		573.5	1.90013	0.528333
574	0.429774	0.538157		574	1.90801	0.527189
574.5	0.431528	0.537033		574.5	1.91596	0.526043
575	0.433294	0.535908		575	1.92396	0.524897
575.5	0.435072	0.534783		575.5	1.93202	0.52375
576	0.436862	0.533656		576	1.94013	0.522603
576.5	0.438665	0.532529		576.5	1.9483	0.521455
577	0.440481	0.531401		577	1.95653	0.520306
577.5	0.442309	0.530272		577.5	1.96482	0.519156
578	0.444151	0.529142		578	1.97316	0.518006
578.5	0.446005	0.528012		578.5	1.98157	0.516855
579	0.447872	0.526881		579	1.99003	0.515704
579.5	0.449752	0.52575		579.5	1.99855	0.514552
580	0.451645	0.524617		580	2.00714	0.513399
580.5	0.453552	0.523484		580.5	2.01579	0.512246
581	0.455472	0.522351		581	2.02449	0.511092
581.5	0.457406	0.521216		581.5	2.03326	0.509938
582	0.459353	0.520081		582	2.04209	0.508783
582.5	0.461314	0.518946		582.5	2.05099	0.507628
583	0.463288	0.51781		583	2.05995	0.506472
583.5	0.465277	0.516673		583.5	2.06897	0.505316
584	0.467279	0.515536		584	2.07805	0.504159
584.5	0.469296	0.514399		584.5	2.0872	0.503002
585	0.471327	0.513261		585	2.09642	0.501845
585.5	0.473372	0.512122		585.5	2.1057	0.500687
586	0.475431	0.510983		586	2.11505	0.499528
586.5	0.477505	0.509844		586.5	2.12446	0.49837
587	0.479594	0.508704		587	2.13394	0.497211
587.5	0.481697	0.507563		587.5	2.14349	0.496052
588	0.483815	0.506423		588	2.15311	0.494892
588.5	0.485948	0.505282		588.5	2.16279	0.493733
589	0.488097	0.50414		589	2.17255	0.492573
589.5	0.49026	0.502999		589.5	2.18237	0.491412
590	0.492438	0.501857		590	2.19227	0.490252
590.5	0.494632	0.500714		590.5	2.20223	0.489091
591	0.496842	0.499572		591	2.21227	0.487931
591.5	0.499067	0.498429		591.5	2.22238	0.48677
592	0.501307	0.497286		592	2.23256	0.485609
592.5	0.503564	0.496143		592.5	2.24281	0.484448
593	0.505836	0.494999		593	2.25314	0.483286
593.5	0.508125	0.493856		593.5	2.26354	0.482125
594	0.510429	0.492712		594	2.27401	0.480964
594.5	0.51275	0.491568		594.5	2.28456	0.479803
595	0.515087	0.490424		595	2.29518	0.478641
595.5	0.517441	0.48928		595.5	2.30588	0.47748
596	0.519811	0.488136		596	2.31666	0.476319
596.5	0.522198	0.486992		596.5	2.32752	0.475157
597	0.524602	0.485848		597	2.33845	0.473996
597.5	0.527022	0.484704		597.5	2.34946	0.472835
598	0.52946	0.48356		598	2.36054	0.471675
598.5	0.531915	0.482416		598.5	2.37171	0.470514
599	0.534387	0.481273		599	2.38296	0.469353
599.5	0.536877	0.480129		599.5	2.39428	0.468193
600	0.539384	0.478985		600	2.40569	0.467033
600.5	0.541909	0.477842		600.5	2.41718	0.465873
601	0.544451	0.476698		601	2.42875	0.464713
601.5	0.547012	0.475555		601.5	2.4404	0.463554
602	0.54959	0.474412		602	2.45214	0.462395
602.5	0.552187	0.47327		602.5	2.46396	0.461237
603	0.554801	0.472127		603	2.47586	0.460078
603.5	0.557435	0.470985		603.5	2.48785	0.45892
604	0.560086	0.469843		604	2.49993	0.457763
604.5	0.562756	0.468702		604.5	2.51209	0.456606
605	0.565445	0.467561		605	2.52433	0.455449
605.5	0.568153	0.46642		605.5	2.53666	0.454293
606	0.57088	0.46528		606	2.54909	0.453137
606.5	0.573626	0.46414		606.5	2.56159	0.451982
607	0.576391	0.463		607	2.57419	0.450827
607.5	0.579175	0.461861		607.5	2.58688	0.449673
608	0.581979	0.460723		608	2.59966	0.44852
608.5	0.584802	0.459585		608.5	2.61252	0.447367
609	0.587645	0.458447		609	2.62548	0.446215
609.5	0.590508	0.45731		609.5	2.63853	0.445063
610	0.593391	0.456174		610	2.65167	0.443912
610.5	0.596294	0.455038		610.5	2.66491	0.442762
611	0.599217	0.453903		611	2.67824	0.441613
611.5	0.602161	0.452769		611.5	2.69166	0.440464
612	0.605125	0.451635		612	2.70518	0.439316
612.5	0.608109	0.450502		612.5	2.71879	0.438169
613	0.611115	0.44937		613	2.7325	0.437023
613.5	0.614141	0.448238		613.5	2.7463	0.435877
614	0.617188	0.447107		614	2.7602	0.434733
614.5	0.620256	0.445978		614.5	2.7742	0.433589
615	0.623345	0.444848		615	2.7883	0.432446
615.5	0.626456	0.44372		615.5	2.80249	0.431305
616	0.629588	0.442593		616	2.81679	0.430164
616.5	0.632742	0.441466		616.5	2.83119	0.429024
617	0.635917	0.440341		617	2.84568	0.427885
617.5	0.639114	0.439216		617.5	2.86028	0.426747
618	0.642334	0.438093		618	2.87498	0.42561
618.5	0.645575	0.43697		618.5	2.88978	0.424475
619	0.648838	0.435848		619	2.90468	0.42334
619.5	0.652124	0.434728		619.5	2.91969	0.422207
620	0.655433	0.433608		620	2.9348	0.421075
620.5	0.658764	0.43249		620.5	2.95002	0.419944
621	0.662117	0.431373		621	2.96534	0.418814
621.5	0.665494	0.430257		621.5	2.98077	0.417685
622	0.668893	0.429142		622	2.9963	0.416558
622.5	0.672316	0.428028		622.5	3.01195	0.415432
623	0.675762	0.426915		623	3.0277	0.414307
623.5	0.679231	0.425804		623.5	3.04355	0.413184
624	0.682723	0.424694		624	3.05952	0.412062
624.5	0.68624	0.423586		624.5	3.0756	0.410941
625	0.68978	0.422478		625	3.09179	0.409822
625.5	0.693343	0.421372		625.5	3.10808	0.408704
626	0.696931	0.420267		626	3.12449	0.407587
626.5	0.700543	0.419164		626.5	3.14101	0.406472
627	0.704179	0.418062		627	3.15765	0.405359
627.5	0.707839	0.416962		627.5	3.17439	0.404247
628	0.711524	0.415863		628	3.19125	0.403137
628.5	0.715234	0.414766		628.5	3.20823	0.402028
629	0.718968	0.41367		629	3.22532	0.400921
629.5	0.722727	0.412575		629.5	3.24252	0.399815
630	0.726552	0.41147		630	3.26019	0.398688
630.5	0.731214	0.410123		630.5	3.2847	0.397118
631	0.735966	0.408762		631	3.30973	0.395533
631.5	0.740808	0.407389		631.5	3.33528	0.393934
632	0.745741	0.406004		632	3.36133	0.392323
632.5	0.750763	0.404608		632.5	3.38785	0.390704
633	0.755874	0.403202		633	3.4148	0.389078
633.5	0.76107	0.401787		633.5	3.44217	0.387448
634	0.766348	0.400365		634	3.46993	0.385815
634.5	0.771705	0.398937		634.5	3.49805	0.384183
635	0.777141	0.397503		635	3.52649	0.382554
635.5	0.782653	0.396066		635.5	3.55522	0.38093
636	0.788239	0.394624		636	3.58419	0.379313
636.5	0.793897	0.393181		636.5	3.61338	0.377706
637	0.799625	0.391736		637	3.64271	0.376112
637.5	0.805421	0.39029		637.5	3.67216	0.374533
638	0.811283	0.388844		638	3.70166	0.372972
638.5	0.817207	0.3874		638.5	3.73114	0.371432
639	0.823191	0.385958		639	3.76056	0.369915
639.5	0.829229	0.384519		639.5	3.78983	0.368425
640	0.835317	0.383086		640	3.81888	0.366965
640.5	0.841449	0.381659		640.5	3.84763	0.365538
641	0.847618	0.38024		641	3.876	0.364147
641.5	0.853819	0.378831		641.5	3.90389	0.362796
642	0.860044	0.377432		642	3.93118	0.361488
642.5	0.866285	0.376046		642.5	3.95778	0.360229
643	0.872534	0.374675		643	3.98352	0.359022
643.5	0.878782	0.373319		643.5	4.00821	0.357876
644	0.885019	0.371982		644	4.03131	0.356815
644.5	0.891233	0.370664		644.5	4.05299	0.355828
645	0.897414	0.369368		645	4.07468	0.354848
645.5	0.903549	0.368096		645.5	4.09648	0.353871
646	0.909625	0.36685		646	4.11843	0.352896
646.5	0.915626	0.365632		646.5	4.14052	0.351923
647	0.921537	0.364445		647	4.16276	0.350951
647.5	0.927339	0.363292		647.5	4.18515	0.34998
648	0.933011	0.362176		648	4.2077	0.349011
648.5	0.93852	0.361103		648.5	4.23039	0.348043
649	0.943768	0.36009		649	4.25324	0.347077
649.5	0.948875	0.359112		649.5	4.27625	0.346113
650	0.954006	0.358139		650	4.29941	0.345149
650.5	0.959169	0.357167		650.5	4.32273	0.344188
651	0.964367	0.356197		651	4.34621	0.343227
651.5	0.9696	0.355229		651.5	4.36985	0.342269
652	0.974869	0.354261		652	4.39365	0.341311
652.5	0.980175	0.353296		652.5	4.41761	0.340355
653	0.985517	0.352331		653	4.44174	0.339401
653.5	0.990896	0.351368		653.5	4.46604	0.338447
654	0.996312	0.350407		654	4.4905	0.337496
654.5	1.00177	0.349447		654.5	4.51513	0.336545
655	1.00726	0.348488		655	4.53993	0.335597
655.5	1.01279	0.34753		655.5	4.5649	0.334649
656	1.01835	0.346574		656	4.59005	0.333703
656.5	1.02396	0.345619		656.5	4.61537	0.332758
657	1.02961	0.344666		657	4.64086	0.331815
657.5	1.03529	0.343714		657.5	4.66653	0.330873
658	1.04102	0.342763		658	4.69238	0.329933
658.5	1.04678	0.341813		658.5	4.71842	0.328993
659	1.05259	0.340865		659	4.74463	0.328055
659.5	1.05843	0.339918		659.5	4.77102	0.327119
660	1.06432	0.338972		660	4.7976	0.326183
660.5	1.07025	0.338027		660.5	4.82437	0.325249
661	1.07622	0.337084		661	4.85132	0.324316
661.5	1.08223	0.336141		661.5	4.87847	0.323385
662	1.08828	0.335199		662	4.9058	0.322454
662.5	1.09438	0.334259		662.5	4.93333	0.321525
663	1.10052	0.333319		663	4.96105	0.320597
663.5	1.1067	0.33238		663.5	4.98897	0.31967
664	1.11293	0.331442		664	5.01709	0.318744
664.5	1.11921	0.330504		664.5	5.0454	0.317819
665	1.12552	0.329567		665	5.07392	0.316895
665.5	1.13188	0.32863		665.5	5.10264	0.315972
666	1.13829	0.327693		666	5.13156	0.31505
666.5	1.14475	0.326756		666.5	5.16069	0.314128
667	1.15125	0.325818		667	5.19003	0.313207
667.5	1.15779	0.324882		667.5	5.21958	0.312288
668	1.16439	0.323949		668	5.24934	0.311371
668.5	1.17103	0.323017		668.5	5.27931	0.310456
669	1.17772	0.322088		669	5.3095	0.309543
669.5	1.18446	0.321162		669.5	5.33991	0.308632
670	1.19124	0.320238		670	5.37054	0.307723
670.5	1.19808	0.319316		670.5	5.40138	0.306816
671	1.20496	0.318397		671	5.43245	0.305912
671.5	1.2119	0.31748		671.5	5.46375	0.305009
672	1.21889	0.316566		672	5.49527	0.304109
672.5	1.22592	0.315655		672.5	5.52702	0.303211
673	1.23301	0.314746		673	5.55901	0.302316
673.5	1.24015	0.31384		673.5	5.59122	0.301422
674	1.24734	0.312937		674	5.62367	0.300531
674.5	1.25459	0.312036		674.5	5.65636	0.299643
675	1.26189	0.311138		675	5.68929	0.298757
675.5	1.26924	0.310243		675.5	5.72246	0.297874
676	1.27665	0.309351		676	5.75587	0.296993
676.5	1.28411	0.308462		676.5	5.78953	0.296114
677	1.29163	0.307576		677	5.82344	0.295239
677.5	1.2992	0.306693		677.5	5.8576	0.294366
678	1.30683	0.305813		678	5.89201	0.293495
678.5	1.31452	0.304937		678.5	5.92667	0.292628
679	1.32226	0.304063		679	5.96159	0.291763
679.5	1.33006	0.303193		679.5	5.99678	0.290901
680	1.33792	0.302325		680	6.03222	0.290042
680.5	1.34584	0.301461		680.5	6.06793	0.289187
681	1.35381	0.300601		681	6.1039	0.288334
681.5	1.36185	0.299744		681.5	6.14015	0.287484
682	1.36995	0.29889		682	6.17666	0.286637
682.5	1.37811	0.298039		682.5	6.21345	0.285794
683	1.38633	0.297193		683	6.25051	0.284953
683.5	1.39461	0.296349		683.5	6.28786	0.284116
684	1.40296	0.295509		684	6.32549	0.283282
684.5	1.41137	0.294673		684.5	6.3634	0.282452
685	1.41984	0.293841		685	6.40159	0.281625
685.5	1.42838	0.293012		685.5	6.44008	0.280801
686	1.43698	0.292186		686	6.47886	0.279981
686.5	1.44565	0.291365		686.5	6.51793	0.279165
687	1.45438	0.290547		687	6.5573	0.278352
687.5	1.46318	0.289733		687.5	6.59697	0.277542
688	1.47205	0.288923		688	6.63695	0.276737
688.5	1.48099	0.288117		688.5	6.67723	0.275935
689	1.49	0.287314		689	6.71782	0.275137
689.5	1.49907	0.286515		689.5	6.75872	0.274342
690	1.50822	0.285721		690	6.79993	0.273552
690.5	1.51743	0.28493		690.5	6.84147	0.272765
691	1.52672	0.284143		691	6.88332	0.271982
691.5	1.53608	0.28336		691.5	6.9255	0.271203
692	1.54552	0.282581		692	6.968	0.270428
692.5	1.55502	0.281806		692.5	7.01083	0.269657
693	1.5646	0.281035		693	7.054	0.26889
693.5	1.57426	0.280268		693.5	7.0975	0.268127
694	1.58399	0.279504		694	7.14134	0.267369
694.5	1.5938	0.278745		694.5	7.18553	0.266614
695	1.60368	0.27799		695	7.23006	0.265863
695.5	1.61365	0.277239		695.5	7.27493	0.265117
696	1.62369	0.276492		696	7.32017	0.264374
696.5	1.63381	0.275748		696.5	7.36575	0.263636
697	1.64401	0.275009		697	7.4117	0.262902
697.5	1.65429	0.274273		697.5	7.45801	0.262172
698	1.66466	0.273542		698	7.50468	0.261446
698.5	1.6751	0.272814		698.5	7.55172	0.260725
699	1.68563	0.272091		699	7.59914	0.260007
699.5	1.69625	0.271371		699.5	7.64693	0.259294
700	1.70695	0.270655		700	7.69511	0.258584
700.5	1.71773	0.269943		700.5	7.74367	0.257879
701	1.7286	0.269234		701	7.79261	0.257178
701.5	1.73956	0.268529		701.5	7.84195	0.256481
702	1.75061	0.267828		702	7.89169	0.255788
702.5	1.76174	0.267131		702.5	7.94182	0.255099
703	1.77297	0.266437		703	7.99236	0.254414
703.5	1.78429	0.265747		703.5	8.0433	0.253733
704	1.7957	0.26506		704	8.09466	0.253056
704.5	1.8072	0.264377		704.5	8.14643	0.252383
705	1.8188	0.263697		705	8.19862	0.251713
705.5	1.83049	0.263021		705.5	8.25123	0.251048
706	1.84227	0.262347		706	8.30427	0.250386
706.5	1.85415	0.261677		706.5	8.35775	0.249727
707	1.86613	0.261011		707	8.41166	0.249072
707.5	1.87821	0.260347		707.5	8.46601	0.248421
708	1.89039	0.259686		708	8.52081	0.247773
708.5	1.90267	0.259028		708.5	8.57606	0.247128
709	1.91505	0.258373		709	8.63176	0.246487
709.5	1.92753	0.257721		709.5	8.68792	0.245848
710	1.94012	0.257071		710	8.74454	0.245213
710.5	1.95281	0.256424		710.5	8.80163	0.244581
711	1.96561	0.25578		711	8.8592	0.243952
711.5	1.97851	0.255138		711.5	8.91724	0.243325
712	1.99152	0.254498		712	8.97577	0.242701
712.5	2.00464	0.253861		712.5	9.03478	0.24208
713	2.01787	0.253225		713	9.09428	0.241461
713.5	2.03122	0.252592		713.5	9.15429	0.240844
714	2.04467	0.25196		714	9.21479	0.24023
714.5	2.05824	0.25133		714.5	9.2758	0.239617
715	2.07192	0.250702		715	9.33733	0.239007
715.5	2.08572	0.250076		715.5	9.39938	0.238398
716	2.09964	0.249451		716	9.46194	0.237791
716.5	2.11367	0.248827		716.5	9.52504	0.237185
717	2.12782	0.248204		717	9.58867	0.236581
717.5	2.1421	0.247583		717.5	9.65285	0.235978
718	2.15649	0.246962		718	9.71757	0.235376
718.5	2.17101	0.246342		718.5	9.78284	0.234775
719	2.18566	0.245723		719	9.84866	0.234175
719.5	2.20043	0.245105		719.5	9.91505	0.233575
720	2.21533	0.244487		720	9.98201	0.232976
720.5	2.23035	0.243902		720.5	10.0495	0.232412
721	2.24551	0.243317		721	10.1177	0.231848
721.5	2.2608	0.242733		721.5	10.1864	0.231284
722	2.27622	0.242149		722	10.2557	0.23072
722.5	2.29178	0.241565		722.5	10.3256	0.230157
723	2.30747	0.240981		723	10.3961	0.229594
723.5	2.32329	0.240397		723.5	10.4672	0.229031
724	2.33926	0.239814		724	10.5389	0.228468
724.5	2.35537	0.239231		724.5	10.6113	0.227905
725	2.37162	0.238648		725	10.6843	0.227342
725.5	2.38801	0.238065		725.5	10.7579	0.22678
726	2.40454	0.237482		726	10.8322	0.226218
726.5	2.42123	0.2369		726.5	10.9071	0.225655
727	2.43806	0.236317		727	10.9827	0.225094
727.5	2.45504	0.235735		727.5	11.059	0.224532
728	2.47217	0.235153		728	11.1359	0.22397
728.5	2.48945	0.234572		728.5	11.2135	0.223409
729	2.50689	0.23399		729	11.2918	0.222847
729.5	2.52448	0.233409		729.5	11.3708	0.222286
730	2.54224	0.232828		730	11.4505	0.221725
730.5	2.56015	0.232247		730.5	11.5309	0.221165
731	2.57822	0.231666		731	11.6117	0.220608
731.5	2.59646	0.231086		731.5	11.6925	0.220057
732	2.61486	0.230505		732	11.773	0.219517
732.5	2.63343	0.229925		732.5	11.8524	0.218994
733	2.65216	0.229345		733	11.9303	0.218491
733.5	2.67107	0.228765		733.5	12.0061	0.218015
734	2.69015	0.228186		734	12.0781	0.217579
734.5	2.7094	0.227607		734.5	12.1458	0.217189
735	2.72883	0.227027		735	12.208	0.216852
735.5	2.74844	0.226448		735.5	12.2628	0.216586
736	2.76823	0.22587		736	12.3092	0.216398
736.5	2.7882	0.225291		736.5	12.3468	0.216293
737	2.80836	0.224713		737	12.375	0.216271
737.5	2.8287	0.224135		737.5	12.3939	0.216335
738	2.84923	0.223557		738	12.4036	0.216482
738.5	2.86995	0.222979		738.5	12.4095	0.216662
739	2.89086	0.222401		739	12.4149	0.216848
739.5	2.91197	0.221824		739.5	12.4198	0.217037
740	2.93328	0.221247		740	12.4245	0.21723
740.5	2.95479	0.22067		740.5	12.4289	0.217426
741	2.9765	0.220093		741	12.433	0.217625
741.5	2.99841	0.219516		741.5	12.4368	0.217827
742	3.02053	0.21894		742	12.4404	0.218031
742.5	3.04286	0.218364		742.5	12.4437	0.218239
743	3.0654	0.217788		743	12.4467	0.218449
743.5	3.08816	0.217212		743.5	12.4495	0.218661
744	3.11113	0.216636		744	12.4521	0.218877
744.5	3.13432	0.216061		744.5	12.4544	0.219094
745	3.15773	0.215486		745	12.4565	0.219315
745.5	3.18137	0.214911		745.5	12.4584	0.219537
746	3.20524	0.214336		746	12.4601	0.219762
746.5	3.22933	0.213761		746.5	12.4616	0.21999
747	3.25366	0.213187		747	12.4628	0.220219
747.5	3.27822	0.212613		747.5	12.4639	0.220451
748	3.30302	0.212039		748	12.4648	0.220685
748.5	3.32806	0.211465		748.5	12.4655	0.220921
749	3.35334	0.210891		749	12.4661	0.221159
749.5	3.37887	0.210318		749.5	12.4665	0.221399
750	3.40465	0.209745		750	12.4667	0.221641
750.5	3.43068	0.209172		750.5	12.4667	0.221886
751	3.45697	0.208599		751	12.4666	0.222132
751.5	3.48352	0.208026		751.5	12.4663	0.222379
752	3.51033	0.207454		752	12.4659	0.222629
752.5	3.5374	0.206882		752.5	12.4654	0.222881
753	3.56475	0.20631		753	12.4647	0.223134
753.5	3.59236	0.205738		753.5	12.4639	0.223389
754	3.62025	0.205167		754	12.463	0.223646
754.5	3.64842	0.204595		754.5	12.4619	0.223904
755	3.67687	0.204024		755	12.4607	0.224164
755.5	3.70561	0.203453		755.5	12.4595	0.224426
756	3.73463	0.202882		756	12.4581	0.224689
756.5	3.76395	0.202312		756.5	12.4565	0.224954
757	3.79356	0.201741		757	12.4549	0.22522
757.5	3.82347	0.201171		757.5	12.4532	0.225488
758	3.85369	0.200601		758	12.4514	0.225757
758.5	3.88421	0.200032		758.5	12.4495	0.226028
759	3.91505	0.199462		759	12.4475	0.2263
759.5	3.9462	0.198893		759.5	12.4454	0.226573
760	3.97766	0.198324		760	12.4433	0.226848
760.5	4.00946	0.197755		760.5	12.441	0.227124
761	4.04158	0.197186		761	12.4387	0.227401
761.5	4.07403	0.196617		761.5	12.4363	0.22768
762	4.10681	0.196049		762	12.4338	0.22796
762.5	4.13994	0.195481		762.5	12.4313	0.228241
763	4.17338	0.194914		763	12.4287	0.228524
763.5	4.20713	0.194348		763.5	12.426	0.228807
764	4.24113	0.193784		764	12.4233	0.229092
764.5	4.27533	0.193224		764.5	12.4205	0.229378
765	4.30962	0.19267		765	12.4177	0.229665
765.5	4.34391	0.192125		765.5	12.4148	0.229954
766	4.37815	0.191588		766	12.4118	0.230243
766.5	4.41228	0.191061		766.5	12.4088	0.230534
767	4.44606	0.190548		767	12.4058	0.230825
767.5	4.4793	0.190055		767.5	12.4027	0.231118
768	4.51191	0.189581		768	12.3996	0.231412
768.5	4.54373	0.18913		768.5	12.3964	0.231706
769	4.57449	0.188706		769	12.3932	0.232002
769.5	4.6039	0.188315		769.5	12.3899	0.232299
770	4.63182	0.187959		770	12.3866	0.232597
770.5	4.65815	0.187639		770.5	12.3833	0.232895
771	4.68276	0.187357		771	12.3799	0.233195
771.5	4.70554	0.187114		771.5	12.3766	0.233496
772	4.72642	0.186911		772	12.3731	0.233797
772.5	4.74534	0.186748		772.5	12.3697	0.2341
773	4.76318	0.186608		773	12.3662	0.234403
773.5	4.7806	0.186478		773.5	12.3627	0.234708
774	4.79777	0.186354		774	12.3592	0.235013
774.5	4.81475	0.186235		774.5	12.3557	0.235319
775	4.83155	0.186121		775	12.3521	0.235626
775.5	4.84818	0.186012		775.5	12.3485	0.235934
776	4.86464	0.185907		776	12.3449	0.236243
776.5	4.88093	0.185807		776.5	12.3413	0.236552
777	4.89705	0.185711		777	12.3377	0.236863
777.5	4.91301	0.18562		777.5	12.3341	0.237174
778	4.9288	0.185533		778	12.3304	0.237486
778.5	4.94444	0.18545		778.5	12.3267	0.237799
779	4.95991	0.185371		779	12.3231	0.238113
779.5	4.97523	0.185296		779.5	12.3194	0.238427
780	4.99038	0.185225		780	12.3157	0.238743
780.5	5.00538	0.185159		780.5	12.312	0.239059
781	5.02023	0.185096		781	12.3083	0.239376
781.5	5.03492	0.185037		781.5	12.3045	0.239693
782	5.04946	0.184982		782	12.3008	0.240012
782.5	5.06384	0.18493		782.5	12.2971	0.240331
783	5.07807	0.184883		783	12.2933	0.240651
783.5	5.09215	0.184839		783.5	12.2896	0.240972
784	5.10608	0.184798		784	12.2859	0.241293
784.5	5.11986	0.184761		784.5	12.2821	0.241615
785	5.13349	0.184728		785	12.2784	0.241938
785.5	5.14697	0.184698		785.5	12.2746	0.242262
786	5.1603	0.184672		786	12.2709	0.242587
786.5	5.17349	0.184649		786.5	12.2671	0.242912
787	5.18653	0.18463		787	12.2634	0.243238
787.5	5.19942	0.184614		787.5	12.2596	0.243564
788	5.21216	0.184601		788	12.2559	0.243892
788.5	5.22476	0.184591		788.5	12.2521	0.24422
789	5.23721	0.184585		789	12.2484	0.244549
789.5	5.24951	0.184583		789.5	12.2447	0.244878
790	5.26167	0.184583		790	12.2409	0.245208
790.5	5.27368	0.184587		790.5	12.2372	0.245539
791	5.28555	0.184594		791	12.2335	0.245871
791.5	5.29727	0.184604		791.5	12.2298	0.246203
792	5.30885	0.184617		792	12.2261	0.246536
792.5	5.32028	0.184633		792.5	12.2224	0.24687
793	5.33157	0.184653		793	12.2187	0.247204
793.5	5.34271	0.184675		793.5	12.215	0.24754
794	5.35371	0.184701		794	12.2113	0.247876
794.5	5.36456	0.18473		794.5	12.2076	0.248212
795	5.37527	0.184762		795	12.2039	0.248549
795.5	5.38583	0.184797		795.5	12.2003	0.248887
796	5.39624	0.184834		796	12.1966	0.249226
796.5	5.40652	0.184875		796.5	12.193	0.249565
797	5.41664	0.184919		797	12.1893	0.249905
797.5	5.42662	0.184966		797.5	12.1857	0.250246
798	5.43646	0.185016		798	12.1821	0.250588
798.5	5.44615	0.185069		798.5	12.1785	0.25093
799	5.45569	0.185125		799	12.1748	0.251273
799.5	5.46509	0.185184		799.5	12.1712	0.251616
800	5.47434	0.185246		800	12.1677	0.251961
800.5	5.48345	0.185311		800.5	12.1641	0.252306
801	5.49241	0.185378		801	12.1605	0.252651
801.5	5.50122	0.185449		801.5	12.1569	0.252998
802	5.50989	0.185523		802	12.1534	0.253345
802.5	5.51841	0.185599		802.5	12.1499	0.253693
803	5.52679	0.185678		803	12.1463	0.254041
803.5	5.53501	0.185761		803.5	12.1428	0.25439
804	5.54309	0.185846		804	12.1393	0.25474
804.5	5.55102	0.185934		804.5	12.1358	0.255091
805	5.55881	0.186025		805	12.1323	0.255442
805.5	5.56644	0.186119		805.5	12.1288	0.255794
806	5.57393	0.186216		806	12.1253	0.256147
806.5	5.58127	0.186316		806.5	12.1219	0.256501
807	5.58846	0.186418		807	12.1184	0.256855
807.5	5.5955	0.186524		807.5	12.115	0.25721
808	5.60239	0.186632		808	12.1116	0.257565
808.5	5.60913	0.186743		808.5	12.1081	0.257922
809	5.61573	0.186857		809	12.1047	0.258279
809.5	5.62217	0.186975		809.5	12.1013	0.258637
810	5.62846	0.187094		810	12.0979	0.258995
810.5	5.6346	0.187217		810.5	12.0946	0.259355
811	5.6406	0.187343		811	12.0912	0.259715
811.5	5.64644	0.187472		811.5	12.0878	0.260076
812	5.65213	0.187603		812	12.0845	0.260437
812.5	5.65766	0.187738		812.5	12.0811	0.260799
813	5.66305	0.187875		813	12.0778	0.261163
813.5	5.66828	0.188015		813.5	12.0745	0.261526
814	5.67337	0.188159		814	12.0712	0.261891
814.5	5.6783	0.188305		814.5	12.0679	0.262256
815	5.68307	0.188454		815	12.0646	0.262622
815.5	5.6877	0.188606		815.5	12.0613	0.262989
816	5.69217	0.18876		816	12.0581	0.263357
816.5	5.69649	0.188918		816.5	12.0548	0.263725
817	5.70065	0.189079		817	12.0516	0.264094
817.5	5.70466	0.189243		817.5	12.0483	0.264464
818	5.70852	0.189409		818	12.0451	0.264834
818.5	5.71222	0.189579		818.5	12.0419	0.265206
819	5.71577	0.189751		819	12.0387	0.265578
819.5	5.71917	0.189927		819.5	12.0355	0.265951
820	5.72241	0.190105		820	12.0323	0.266325
820.5	5.72549	0.190287		820.5	12.0292	0.266699
821	5.72842	0.190471		821	12.026	0.267075
821.5	5.7312	0.190659		821.5	12.0229	0.267451
822	5.73382	0.190849		822	12.0197	0.267828
822.5	5.73628	0.191043		822.5	12.0166	0.268205
823	5.73859	0.191239		823	12.0135	0.268584
823.5	5.74075	0.191439		823.5	12.0104	0.268963
824	5.74275	0.191641		824	12.0073	0.269343
824.5	5.74459	0.191847		824.5	12.0042	0.269724
825	5.74628	0.192056		825	12.0011	0.270106
825.5	5.74781	0.192267		825.5	11.998	0.270488
826	5.74919	0.192482		826	11.995	0.270872
826.5	5.75041	0.1927		826.5	11.9919	0.271256
827	5.75147	0.192921		827	11.9889	0.271641
827.5	5.75238	0.193145		827.5	11.9858	0.272027
828	5.75314	0.193372		828	11.9828	0.272414
828.5	5.75374	0.193602		828.5	11.9798	0.272801
829	5.75418	0.193836		829	11.9768	0.273189
829.5	5.75447	0.194072		829.5	11.9738	0.273579
830	5.7546	0.194312		830	11.9708	0.273969
830.5	5.75458	0.194555		830.5	11.9679	0.274359
831	5.7544	0.1948		831	11.9649	0.274751
831.5	5.75407	0.19505		831.5	11.962	0.275144
832	5.75358	0.195302		832	11.959	0.275537
832.5	5.75294	0.195557		832.5	11.9561	0.275932
833	5.75214	0.195816		833	11.9531	0.276327
833.5	5.75119	0.196078		833.5	11.9502	0.276723
834	5.75009	0.196343		834	11.9473	0.27712
834.5	5.74883	0.196611		834.5	11.9444	0.277517
835	5.74742	0.196883		835	11.9415	0.277916
835.5	5.74586	0.197157		835.5	11.9387	0.278316
836	5.74414	0.197435		836	11.9358	0.278716
836.5	5.74228	0.197717		836.5	11.9329	0.279117
837	5.74026	0.198001		837	11.9301	0.279519
837.5	5.73808	0.198289		837.5	11.9272	0.279923
838	5.73575	0.19858		838	11.9244	0.280327
838.5	5.73326	0.198875		838.5	11.9215	0.280732
839	5.73061	0.199173		839	11.9187	0.281139
839.5	5.72779	0.199475		839.5	11.9158	0.281546
840	5.72481	0.199781		840	11.9129	0.281956
840.5	5.72166	0.20009		840.5	11.91	0.282366
841	5.71834	0.200403		841	11.907	0.282778
841.5	5.71485	0.20072		841.5	11.904	0.283191
842	5.71118	0.201041		842	11.9011	0.283606
842.5	5.70733	0.201366		842.5	11.898	0.284022
843	5.7033	0.201695		843	11.895	0.284439
843.5	5.69909	0.202028		843.5	11.8919	0.284859
844	5.6947	0.202365		844	11.8888	0.285279
844.5	5.69012	0.202707		844.5	11.8856	0.285702
845	5.68536	0.203053		845	11.8825	0.286126
845.5	5.6804	0.203403		845.5	11.8793	0.286551
846	5.67526	0.203758		846	11.876	0.286979
846.5	5.66992	0.204117		846.5	11.8728	0.287408
847	5.66439	0.204481		847	11.8695	0.287838
847.5	5.65866	0.20485		847.5	11.8661	0.288271
848	5.65274	0.205223		848	11.8628	0.288705
848.5	5.64662	0.205601		848.5	11.8594	0.28914
849	5.6403	0.205984		849	11.856	0.289578
849.5	5.63378	0.206372		849.5	11.8525	0.290017
850	5.62706	0.206765		850	11.849	0.290458
850.5	5.62014	0.207163		850.5	11.8455	0.2909
851	5.61302	0.207566		851	11.842	0.291345
851.5	5.60569	0.207974		851.5	11.8384	0.291791
852	5.59816	0.208387		852	11.8348	0.292239
852.5	5.59042	0.208806		852.5	11.8312	0.292689
853	5.58248	0.20923		853	11.8276	0.29314
853.5	5.57434	0.20966		853.5	11.8239	0.293593
854	5.56599	0.210094		854	11.8202	0.294048
854.5	5.55744	0.210535		854.5	11.8165	0.294505
855	5.54868	0.210981		855	11.8128	0.294964
855.5	5.53972	0.211432		855.5	11.809	0.295425
856	5.53055	0.21189		856	11.8052	0.295887
856.5	5.52119	0.212352		856.5	11.8014	0.296351
857	5.51162	0.212821		857	11.7976	0.296817
857.5	5.50185	0.213296		857.5	11.7938	0.297285
858	5.49189	0.213776		858	11.7899	0.297755
858.5	5.48172	0.214262		858.5	11.7861	0.298227
859	5.47136	0.214754		859	11.7822	0.2987
859.5	5.46081	0.215252		859.5	11.7783	0.299176
860	5.45006	0.215756		860	11.7744	0.299653
860.5	5.43912	0.216266		860.5	11.7705	0.300132
861	5.42799	0.216782		861	11.7666	0.300613
861.5	5.41668	0.217303		861.5	11.7626	0.301096
862	5.40519	0.217831		862	11.7587	0.301581
862.5	5.39352	0.218365		862.5	11.7547	0.302068
863	5.38166	0.218906		863	11.7507	0.302556
863.5	5.36964	0.219452		863.5	11.7467	0.303047
864	5.35745	0.220004		864	11.7428	0.303539
864.5	5.34508	0.220562		864.5	11.7388	0.304034
865	5.33256	0.221127		865	11.7348	0.30453
865.5	5.31988	0.221697		865.5	11.7308	0.305029
866	5.30704	0.222273		866	11.7267	0.305529
866.5	5.29406	0.222856		866.5	11.7227	0.306031
867	5.28093	0.223444		867	11.7187	0.306535
867.5	5.26766	0.224039		867.5	11.7147	0.307042
868	5.25426	0.224639		868	11.7107	0.30755
868.5	5.24072	0.225245		868.5	11.7067	0.30806
869	5.22707	0.225858		869	11.7027	0.308572
869.5	5.21329	0.226475		869.5	11.6986	0.309086
870	5.19941	0.227099		870	11.6946	0.309602
870.5	5.18541	0.227728		870.5	11.6906	0.310121
871	5.17132	0.228363		871	11.6866	0.310641
871.5	5.15714	0.229003		871.5	11.6826	0.311163
872	5.14287	0.229649		872	11.6786	0.311687
872.5	5.12852	0.2303		872.5	11.6746	0.312214
873	5.1141	0.230956		873	11.6706	0.312742
873.5	5.09961	0.231618		873.5	11.6667	0.313273
874	5.08507	0.232284		874	11.6627	0.313805
874.5	5.07047	0.232956		874.5	11.6587	0.31434
875	5.05584	0.233632		875	11.6548	0.314876
875.5	5.04117	0.234313		875.5	11.6508	0.315415
876	5.02647	0.234998		876	11.6469	0.315956
876.5	5.01176	0.235688		876.5	11.643	0.316499
877	4.99703	0.236382		877	11.639	0.317044
877.5	4.98231	0.23708		877.5	11.6351	0.317591
878	4.96758	0.237782		878	11.6313	0.318141
878.5	4.95288	0.238488		878.5	11.6274	0.318692
879	4.93819	0.239198		879	11.6235	0.319246
879.5	4.92354	0.239911		879.5	11.6197	0.319802
880	4.90893	0.240627		880	11.6158	0.32036
880.5	4.89436	0.241346		880.5	11.612	0.32092
881	4.87985	0.242068		881	11.6082	0.321483
881.5	4.8654	0.242793		881.5	11.6044	0.322047
882	4.85103	0.24352		882	11.6006	0.322614
882.5	4.83674	0.24425		882.5	11.5969	0.323183
883	4.82253	0.244982		883	11.5931	0.323754
883.5	4.80842	0.245716		883.5	11.5894	0.324328
884	4.79441	0.246451		884	11.5857	0.324904
884.5	4.78052	0.247188		884.5	11.582	0.325482
885	4.76674	0.247927		885	11.5784	0.326062
885.5	4.75309	0.248666		885.5	11.5747	0.326645
886	4.73956	0.249407		886	11.5711	0.32723
886.5	4.72618	0.250148		886.5	11.5675	0.327817
887	4.71294	0.25089		887	11.5639	0.328406
887.5	4.69985	0.251632		887.5	11.5604	0.328998
888	4.68692	0.252374		888	11.5568	0.329593
888.5	4.67414	0.253117		888.5	11.5533	0.330189
889	4.66154	0.253859		889	11.5498	0.330788
889.5	4.6491	0.254601		889.5	11.5464	0.331389
890	4.63683	0.255343		890	11.5429	0.331993
890.5	4.62475	0.256084		890.5	11.5395	0.332599
891	4.61284	0.256824		891	11.5361	0.333208
891.5	4.60112	0.257563		891.5	11.5327	0.333819
892	4.58958	0.258302		892	11.5294	0.334432
892.5	4.57824	0.259039		892.5	11.526	0.335048
893	4.56708	0.259775		893	11.5227	0.335666
893.5	4.55612	0.26051		893.5	11.5195	0.336287
894	4.54534	0.261244		894	11.5162	0.336911
894.5	4.53476	0.261976		894.5	11.513	0.337536
895	4.52438	0.262707		895	11.5098	0.338165
895.5	4.51418	0.263436		895.5	11.5066	0.338796
896	4.50418	0.264164		896	11.5035	0.339429
896.5	4.49437	0.26489		896.5	11.5004	0.340065
897	4.48475	0.265614		897	11.4973	0.340703
897.5	4.47532	0.266337		897.5	11.4942	0.341345
898	4.46607	0.267059		898	11.4912	0.341988
898.5	4.45701	0.267778		898.5	11.4883	0.342632
899	4.44813	0.268497		899	11.4857	0.343275
899.5	4.43943	0.269213		899.5	11.4833	0.343919
900	4.4309	0.269928		900	11.4809	0.344565
900.5	4.42255	0.270642		900.5	11.4785	0.345214
901	4.41437	0.271355		901	11.4762	0.345865
901.5	4.40636	0.272065		901.5	11.4738	0.34652
902	4.39851	0.272775		902	11.4715	0.347177
902.5	4.39082	0.273484		902.5	11.4693	0.347836
903	4.38329	0.274191		903	11.467	0.348499
903.5	4.37592	0.274897		903.5	11.4648	0.349165
904	4.36869	0.275602		904	11.4625	0.349833
904.5	4.36161	0.276307		904.5	11.4603	0.350505
905	4.35468	0.27701		905	11.4581	0.351179
905.5	4.34788	0.277712		905.5	11.456	0.351857
906	4.34123	0.278414		906	11.4538	0.352537
906.5	4.3347	0.279115		906.5	11.4517	0.35322
907	4.32831	0.279816		907	11.4496	0.353907
907.5	4.32204	0.280516		907.5	11.4475	0.354596
908	4.3159	0.281216		908	11.4454	0.355289
908.5	4.30988	0.281915		908.5	11.4434	0.355984
909	4.30399	0.282614		909	11.4413	0.356683
909.5	4.2982	0.283313		909.5	11.4393	0.357385
910	4.29253	0.284011		910	11.4373	0.35809
910.5	4.28698	0.28471		910.5	11.4354	0.358798
911	4.28153	0.285408		911	11.4334	0.359509
911.5	4.27618	0.286106		911.5	11.4315	0.360223
912	4.27095	0.286805		912	11.4298	0.360936
912.5	4.26581	0.287503		912.5	11.4283	0.36165
913	4.26078	0.288202		913	11.4269	0.362368
913.5	4.25584	0.288901		913.5	11.4254	0.363088
914	4.251	0.2896		914	11.4239	0.363812
914.5	4.24626	0.2903		914.5	11.4225	0.36454
915	4.2416	0.291		915	11.4211	0.365271
915.5	4.23704	0.2917		915.5	11.4197	0.366005
916	4.23257	0.292401		916	11.4182	0.366743
916.5	4.22819	0.293102		916.5	11.4168	0.367485
917	4.22389	0.293804		917	11.4155	0.36823
917.5	4.21968	0.294506		917.5	11.4141	0.368978
918	4.21555	0.295209		918	11.4127	0.36973
918.5	4.21151	0.295912		918.5	11.4113	0.370486
919	4.20754	0.296617		919	11.41	0.371245
919.5	4.20375	0.297319		919.5	11.4086	0.372008
920	4.2003	0.298012		920	11.4073	0.372774
920.5	4.19705	0.298701		920.5	11.406	0.373544
921	4.19396	0.299389		921	11.4047	0.374318
921.5	4.19098	0.300076		921.5	11.4034	0.375095
922	4.18808	0.300763		922	11.4021	0.375876
922.5	4.18525	0.301451		922.5	11.4008	0.376661
923	4.18249	0.302141		923	11.3995	0.37745
923.5	4.17978	0.302832		923.5	11.3983	0.378242
924	4.17711	0.303524		924	11.397	0.379039
924.5	4.1745	0.304218		924.5	11.3958	0.379839
925	4.17194	0.304914		925	11.3945	0.380642
925.5	4.16942	0.305612		925.5	11.3933	0.38145
926	4.16694	0.306311		926	11.3921	0.382262
926.5	4.16451	0.307013		926.5	11.3909	0.383077
927	4.16212	0.307716		927	11.3897	0.383897
927.5	4.15977	0.308421		927.5	11.3885	0.38472
928	4.15746	0.309129		928	11.3874	0.385547
928.5	4.15519	0.309838		928.5	11.3862	0.386378
929	4.15297	0.310549		929	11.385	0.387214
929.5	4.15078	0.311262		929.5	11.3839	0.388053
930	4.14863	0.311978		930	11.3827	0.388896
930.5	4.14652	0.312695		930.5	11.3816	0.389744
931	4.14445	0.313415		931	11.3805	0.390595
931.5	4.14242	0.314136		931.5	11.3794	0.391451
932	4.14042	0.31486		932	11.3783	0.39231
932.5	4.13846	0.315586		932.5	11.3772	0.393174
933	4.13654	0.316315		933	11.3761	0.394042
933.5	4.13465	0.317045		933.5	11.375	0.394914
934	4.13279	0.317778		934	11.374	0.39579
934.5	4.13097	0.318513		934.5	11.3729	0.396671
935	4.12919	0.319251		935	11.3719	0.397556
935.5	4.12743	0.319991		935.5	11.3708	0.398445
936	4.12584	0.320728		936	11.3698	0.399338
936.5	4.12449	0.321459		936.5	11.3688	0.400236
937	4.1232	0.322192		937	11.3678	0.401138
937.5	4.12192	0.322928		937.5	11.3673	0.402033
938	4.12067	0.323667		938	11.3674	0.402924
938.5	4.11943	0.324408		938.5	11.3675	0.40382
939	4.11821	0.325153		939	11.3676	0.404719
939.5	4.117	0.3259		939.5	11.3677	0.405623
940	4.11581	0.326651		940	11.3678	0.406532
940.5	4.11464	0.327405		940.5	11.3679	0.407445
941	4.11349	0.328161		941	11.3681	0.408362
941.5	4.11235	0.328921		941.5	11.3682	0.409283
942	4.11122	0.329684		942	11.3683	0.410209
942.5	4.11012	0.330449		942.5	11.3685	0.41114
943	4.10903	0.331218		943	11.3686	0.412075
943.5	4.10795	0.331991		943.5	11.3688	0.413014
944	4.10689	0.332766		944	11.369	0.413958
944.5	4.10584	0.333544		944.5	11.3692	0.414906
945	4.10481	0.334326		945	11.3694	0.415859
945.5	4.1038	0.33511		945.5	11.3696	0.416817
946	4.1028	0.335898		946	11.3698	0.417779
946.5	4.10181	0.33669		946.5	11.37	0.418745
947	4.10084	0.337484		947	11.3702	0.419716
947.5	4.09988	0.338282		947.5	11.3705	0.420692
948	4.09894	0.339083		948	11.3707	0.421672
948.5	4.09801	0.339887		948.5	11.371	0.422657
949	4.0971	0.340695		949	11.3713	0.423646
949.5	4.0962	0.341506		949.5	11.3716	0.42464
950	4.09531	0.34232		950	11.3719	0.425639
950.5	4.09443	0.343137		950.5	11.3722	0.426642
951	4.09357	0.343958		951	11.3725	0.42765
951.5	4.09273	0.344783		951.5	11.3729	0.428663
952	4.09189	0.34561		952	11.3732	0.42968
952.5	4.09107	0.346442		952.5	11.3736	0.430702
953	4.09026	0.347276		953	11.374	0.431728
953.5	4.08947	0.348114		953.5	11.3744	0.432759
954	4.08871	0.348955		954	11.3748	0.433795
954.5	4.08883	0.349762		954.5	11.3752	0.434836
955	4.08898	0.350572		955	11.3757	0.435881
955.5	4.08913	0.351385		955.5	11.3761	0.436931
956	4.08929	0.352202		956	11.3766	0.437986
956.5	4.08947	0.353022		956.5	11.3771	0.439045
957	4.08965	0.353846		957	11.3777	0.440109
957.5	4.08984	0.354673		957.5	11.3782	0.441177
958	4.09004	0.355504		958	11.3788	0.442251
958.5	4.09026	0.356338		958.5	11.3794	0.443328
959	4.09048	0.357175		959	11.38	0.444411
959.5	4.09072	0.358016		959.5	11.3806	0.445498
960	4.09097	0.35886		960	11.3813	0.44659
960.5	4.09123	0.359708		960.5	11.382	0.447686
961	4.0915	0.360559		961	11.3827	0.448787
961.5	4.09179	0.361413		961.5	11.3834	0.449893
962	4.09209	0.362271		962	11.3842	0.451003
962.5	4.09241	0.363131		962.5	11.385	0.452117
963	4.09274	0.363996		963	11.3859	0.453236
963.5	4.09309	0.364863		963.5	11.3867	0.45436
964	4.09346	0.365733		964	11.3877	0.455488
964.5	4.09385	0.366607		964.5	11.3886	0.45662
965	4.09425	0.367484		965	11.3896	0.457756
965.5	4.09468	0.368363		965.5	11.3907	0.458897
966	4.09513	0.369246		966	11.3918	0.460042
966.5	4.0956	0.370132		966.5	11.3929	0.461191
967	4.09609	0.37102		967	11.3063	0.46408
967.5	4.09661	0.371912		967.5	11.3063	0.465273
968	4.09716	0.372806		968	11.3062	0.466472
968.5	4.09774	0.373703		968.5	11.3062	0.467676
969	4.09835	0.374602		969	11.3062	0.468885
969.5	4.09899	0.375503		969.5	11.3062	0.4701
970	4.09966	0.376407		970	11.3062	0.471321
970.5	4.10038	0.377313		970.5	11.3062	0.472548
971	4.10114	0.378221		971	11.3062	0.47378
971.5	4.10194	0.379131		971.5	11.3062	0.475017
972	4.10279	0.380043		972	11.3062	0.476261
972.5	4.06001	0.382911		972.5	11.3062	0.47751
973	4.06	0.383879		973	11.3062	0.478764
973.5	4.06	0.384851		973.5	11.3061	0.480025
974	4.06	0.385827		974	11.3061	0.481291
974.5	4.06	0.386808		974.5	11.3061	0.482563
975	4.06	0.387793		975	11.3061	0.48384
975.5	4.06	0.388783		975.5	11.3061	0.485124
976	4.06	0.389776		976	11.3061	0.486413
976.5	4.06	0.390774		976.5	11.3061	0.487708
977	4.06	0.391777		977	11.3061	0.489008
977.5	4.06	0.392784		977.5	11.3061	0.490315
978	4.06	0.393795		978	11.3061	0.491627
978.5	4.06	0.394811		978.5	11.3061	0.492945
979	4.06	0.395831		979	11.3061	0.494269
979.5	4.06	0.396855		979.5	11.3061	0.495599
980	4.06	0.397884		980	11.3061	0.496935
980.5	4.06	0.398917		980.5	11.3061	0.498276
981	4.06	0.399955		981	11.3061	0.499624
981.5	4.06	0.400997		981.5	11.3061	0.500977
982	4.06	0.402043		982	11.3061	0.502336
982.5	4.06	0.403094		982.5	11.3061	0.503701
983	4.06	0.404149		983	11.3061	0.505072
983.5	4.06	0.405209		983.5	11.3061	0.506449
984	4.06	0.406273		984	11.3061	0.507831
984.5	4.06	0.407342		984.5	11.3061	0.50922
985	4.06	0.408415		985	11.3061	0.510614
985.5	4.06	0.409492		985.5	11.3061	0.512015
986	4.06	0.410574		986	11.3061	0.513421
986.5	4.06	0.41166		986.5	11.3061	0.514834
987	4.06	0.412751		987	11.3061	0.516252
987.5	4.06	0.413846		987.5	11.3061	0.517676
988	4.06	0.414946		988	11.3061	0.519106
988.5	4.06	0.41605		988.5	11.3061	0.520542
989	4.06	0.417159		989	11.306	0.521984
989.5	4.06	0.418272		989.5	11.306	0.523433

## Sheet: M x TT - influence of P
Flank
C* = 0.2 δ* = 0.01 ϒ = 1.1
P = 10-3		P = 10-2		P = 10-1		P = 100		P = 101		P = 102		P = 103		Isentropic nozzle
TT	M	TT	M	TT	M	TT	M	TT	M	TT	M	TT	M	TT	M
0.1	0.0278969	0.1	0.0861056	0.1	0.226055	0.1	0.365411	0.1	0.430787	0.1	0.469072	0.1	0.494507	0.1	0.599118
0.25	0.0264399	0.25	0.0821182	0.25	0.223202	0.25	0.365409	0.25	0.430794	0.25	0.469057	0.25	0.49447	0.25	0.599118
0.4	0.0237068	0.4	0.074077	0.4	0.210487	0.4	0.364317	0.4	0.430791	0.4	0.469034	0.4	0.494291	0.4	0.599118
0.5	0.0211753	0.5	0.0663975	0.5	0.194188	0.5	0.356431	0.5	0.43045	0.5	0.468898	0.5	0.493853	0.499999	0.599118
0.6	0.0180756	0.6	0.056844	0.6	0.170624	0.6	0.336809	0.6	0.420463	0.6	0.467676	0.6	0.493284	0.6	0.598759
0.7	0.014408	0.7	0.0454142	0.7	0.139316	0.7	0.301719	0.7	0.390278	0.7	0.448111	0.7	0.486569	0.7	0.577596
0.75	0.0123613	0.75	0.0389983	0.75	0.12071	0.75	0.276883	0.75	0.366359	0.75	0.426567	0.75	0.470288	0.75	0.553174
0.8	0.0101727	0.8	0.0321172	0.8	0.100159	0.8	0.24609	0.8	0.334191	0.8	0.395354	0.8	0.440979	0.8	0.517383
0.85	0.00784229	0.85	0.0247737	0.85	0.0777195	0.85	0.207433	0.85	0.292055	0.85	0.351698	0.85	0.398059	0.85	0.467202
0.9	0.00537014	0.9	0.0169705	0.9	0.0534699	0.9	0.15684	0.9	0.236142	0.9	0.291057	0.9	0.334974	0.9	0.396754
0.95	0.00275623	0.95	0.00871155	0.95	0.0275195	0.95	0.0860121	0.95	0.157779	0.95	0.202527	0.95	0.238895	0.95	0.291134
0.97	0.001671	0.97	0.00528112	0.97	0.0166918	0.97	0.052557	0.97	0.114222	0.97	0.152046	0.97	0.182223	0.97	0.228745
0.99	0.000563015	0.99	0.00177864	0.99	0.00562258	0.99	0.0177688	0.99	0.0526202	0.99	0.0792065	0.99	0.0987002	0.99	0.133919
Tip
δ* = 0.01 ϒ = 1.1
P = 10-3		P = 10-2		P = 10-1		P = 100		P = 101		P = 102		P = 103		Isentropic nozzle
TT	M	TT	M	TT	M	TT	M	TT	M	TT	M	TT	M	TT	M
0.1	0.0397026	0.0999849	0.113944	0.0999111	0.242035	0.0998336	0.348229	0.0998078	0.39782	0.0996586	0.426798	0.0996356	0.445979	0.1	0.599118
0.25	0.0377671	0.249993	0.111176	0.249939	0.241595	0.249789	0.348195	0.249707	0.397816	0.249708	0.426824	0.24974	0.446032	0.25	0.599118
0.4	0.0339337	0.399996	0.102036	0.399961	0.234219	0.399831	0.346108	0.39976	0.397262	0.399745	0.4267	0.399779	0.445828	0.4	0.599118
0.5	0.0303391	0.499998	0.0923366	0.499972	0.22113	0.499868	0.337562	0.499804	0.391325	0.499796	0.422534	0.499824	0.442944	0.499999	0.599118
0.6	0.025917	0.599999	0.079742	0.599981	0.199848	0.599897	0.318999	0.599845	0.374437	0.599839	0.408009	0.599857	0.431139	0.6	0.598759
0.7	0.0206697	0.7	0.0642245	0.699989	0.169179	0.699924	0.287422	0.699883	0.343222	0.699896	0.377792	0.699902	0.400533	0.7	0.577596
0.75	0.0177372	0.75	0.05536	0.749993	0.149562	0.749944	0.265379	0.749899	0.320832	0.749903	0.353235	0.749915	0.374997	0.75	0.553174
0.8	0.0145995	0.8	0.0457557	0.799995	0.127115	0.79996	0.238187	0.799914	0.292564	0.79992	0.324134	0.799934	0.345369	0.8	0.517383
0.85	0.011257	0.85	0.0354091	0.849998	0.101291	0.849971	0.204417	0.849936	0.256674	0.84994	0.286778	0.84995	0.306872	0.85	0.467202
0.9	0.00771023	0.9	0.0243188	0.899999	0.0717409	0.899986	0.161054	0.899961	0.210031	0.899954	0.237659	0.899961	0.255838	0.9	0.396754
0.95	0.00396103	0.95	0.0125013	0.95	0.0382937	0.949997	0.0973544	0.949983	0.144577	0.949978	0.167879	0.94998	0.182806	0.95	0.291134
0.97	0.00240517	0.97	0.00758063	0.97	0.0239278	0.969999	0.0638871	0.969991	0.107508	0.969988	0.128168	0.969988	0.140995	0.97	0.228745
0.99	0.000816475	0.99	0.00255382	0.99	0.00843873	0.99	0.0238163	0.989999	0.0537132	0.989997	0.0698745	0.989997	0.0791237	0.99	0.133919

## Sheet: M x TT - influence of the gap 
Flank
C* = 0.2 P = 1 ϒ = 1.1
δ* = 0.001		δ* = 0.002		δ* = 0.005		δ* = 0.01		δ* = 0.02		δ* = 0.05		δ* = 0.1		Isentropic nozzle
TT	M	TT	M	TT	M	TT	M	TT	M	TT	M	TT	M	TT	M
0.1	0.209536	0.1	0.255182	0.1	0.318324	0.1	0.365411	0.1	0.408715	0.1	0.451607	0.1	0.472923	0.1	0.599118
0.25	0.205935	0.25	0.2531	0.25	0.318185	0.25	0.365409	0.25	0.408715	0.25	0.451607	0.25	0.472926	0.25	0.599118
0.4	0.194266	0.4	0.242317	0.4	0.312086	0.4	0.364317	0.4	0.408716	0.4	0.451608	0.4	0.472927	0.4	0.599118
0.5	0.180774	0.5	0.228057	0.5	0.299397	0.5	0.356431	0.5	0.40782	0.5	0.451608	0.5	0.472927	0.499999	0.599118
0.6	0.162031	0.6	0.206821	0.6	0.277137	0.6	0.336809	0.6	0.396551	0.6	0.451489	0.6	0.472927	0.6	0.598759
0.7	0.136668	0.7	0.177597	0.7	0.243221	0.7	0.301719	0.7	0.365479	0.7	0.440572	0.7	0.471337	0.7	0.577596
0.75	0.120425	0.75	0.159005	0.75	0.220626	0.75	0.276883	0.75	0.340098	0.75	0.421413	0.75	0.462626	0.75	0.553174
0.8	0.10069	0.8	0.136861	0.8	0.193418	0.8	0.24609	0.8	0.306438	0.8	0.389778	0.8	0.439109	0.8	0.517383
0.85	0.0782232	0.85	0.109203	0.85	0.160332	0.85	0.207433	0.85	0.262478	0.85	0.34208	0.85	0.395032	0.85	0.467202
0.9	0.0538676	0.9	0.0757918	0.9	0.117191	0.9	0.15684	0.9	0.203432	0.9	0.272843	0.9	0.322735	0.9	0.396754
0.95	0.0277376	0.95	0.0391548	0.95	0.0615378	0.95	0.0860121	0.95	0.117905	0.95	0.168237	0.95	0.206355	0.95	0.291134
0.97	0.01682	0.97	0.0237556	0.97	0.0374158	0.97	0.052557	0.97	0.0731721	0.97	0.109103	0.97	0.138586	0.97	0.228745
0.99	0.00566564	0.99	0.00800446	0.99	0.0126207	0.99	0.0177688	0.99	0.0248945	0.99	0.0381823	0.99	0.0510008	0.99	0.133919
Tip
P = 1 ϒ = 1.1
δ* = 0.001		δ* = 0.002		δ* = 0.005		δ* = 0.01		δ* = 0.02		δ* = 0.05		δ* = 0.1		Isentropic nozzle
TT	M	TT	M	TT	M	TT	M	TT	M	TT	M	TT	M	TT	M
0.0999851	0.111224	0.0999571	0.176937	0.0998992	0.275772	0.0998336	0.348229	0.0997235	0.408587	0.0994847	0.46078	0.0996647	0.485192	0.1	0.599118
0.249996	0.108454	0.249957	0.1758	0.249856	0.275657	0.249789	0.348195	0.249667	0.408566	0.249431	0.460764	0.249142	0.485177	0.25	0.599118
0.399997	0.0996082	0.399972	0.167165	0.39989	0.270481	0.399831	0.346108	0.399713	0.407849	0.399455	0.460439	0.399262	0.484933	0.4	0.599118
0.499998	0.0901768	0.499985	0.155988	0.499916	0.259205	0.499868	0.337562	0.499753	0.402475	0.499528	0.457226	0.499367	0.482561	0.499999	0.599118
0.599999	0.0778819	0.599992	0.139895	0.599934	0.239808	0.599897	0.318999	0.599809	0.386588	0.599619	0.4439	0.599503	0.470273	0.6	0.598759
0.699999	0.0627441	0.699997	0.117129	0.699977	0.210777	0.699924	0.287422	0.699867	0.35522	0.699715	0.413591	0.699648	0.439946	0.7	0.577596
0.75	0.0540976	0.749991	0.102447	0.749965	0.19194	0.749944	0.265379	0.749891	0.33189	0.749766	0.38963	0.749712	0.415662	0.75	0.553174
0.8	0.0447188	0.799992	0.0857825	0.799975	0.16927	0.79996	0.238187	0.799917	0.301863	0.799815	0.357993	0.79978	0.383404	0.8	0.517383
0.85	0.0345222	0.849994	0.0671667	0.849985	0.141286	0.849971	0.204417	0.849945	0.263206	0.849865	0.316437	0.849843	0.340829	0.85	0.467202
0.9	0.023801	0.899998	0.0467011	0.899993	0.103967	0.899986	0.161054	0.899966	0.212424	0.899914	0.260931	0.899899	0.283577	0.9	0.396754
0.95	0.0122984	0.95	0.0243595	0.949999	0.057133	0.949997	0.0973544	0.949987	0.140094	0.949961	0.181235	0.949952	0.200558	0.95	0.291134
0.97	0.00749237	0.97	0.0148706	0.97	0.0357125	0.969999	0.0638871	0.969994	0.0982646	0.96998	0.135043	0.969976	0.152589	0.97	0.228745
0.99	0.00254996	0.99	0.00509187	0.99	0.0124983	0.99	0.0238163	0.989999	0.0415588	0.989996	0.0672826	0.989995	0.0813984	0.99	0.133919

## Sheet: M x P - influence of the gap 
Flank
C* = 0.2 TT = 0.1 ϒ = 1.1
δ* = 0.001		δ* = 0.002		δ* = 0.005		δ* = 0.01		δ* = 0.02		δ* = 0.05		δ* = 0.1
log(P)	M	log(P)	M	log(P)	M	log(P)	M	log(P)	M	log(P)	M	log(P)	M
-3	0.00891133	-3	0.0125877	-3	0.0198344	-3	0.0278969	-3	0.0390291	-3	0.0596779	-3	0.079785
-2	0.0281251	-2	0.0396086	-2	0.0619432	-2	0.0861056	-2	0.117849	-2	0.170876	-2	0.214868
-1	0.0867193	-1	0.119429	-1	0.175937	-1	0.226055	-1	0.277398	-1	0.338843	-1	0.376363
0	0.209536	0	0.255182	0	0.318324	0	0.365411	0	0.408715	0	0.451607	0	0.472923
1	0.285062	1	0.330786	1	0.389971	1	0.430787	1	0.465884	1	0.500931	1	0.519526
2	0.334374	2	0.378879	2	0.43342	2	0.469072	2	0.498547	2	0.52714	2	0.54242
3	0.370045	3	0.412501	3	0.463482	3	0.494507	3	0.521128	3	0.543432	3	0.555758
Tip
TT = 0.1 ϒ = 1.1
δ* = 0.001		δ* = 0.002		δ* = 0.005		δ* = 0.01		δ* = 0.02		δ* = 0.05		δ* = 0.1
log(P)	M	log(P)	M	log(P)	M	log(P)	M	log(P)	M	log(P)	M	log(P)	M
-3	0.00405192	-3	0.00809861	-3.00002	0.0201379	-3	0.0397026	-3	0.0760933	-3	0.159648	-3.00005	0.241268
-2	0.0127777	-2	0.0255039	-2.00002	0.0618537	-2	0.113944	-2	0.188927	-2.00002	0.299002	-2.00013	0.368611
-1	0.0393141	-1	0.0754927	-1.00002	0.159226	-0.999999	0.242035	-1	0.321798	-1.00003	0.402302	-1.00018	0.443502
0	0.111224	0	0.176937	-2.08128e-05	0.275772	-1.81202e-07	0.348229	-5.43609e-06	0.408587	-4.55876e-05	0.46078	-0.000218248	0.485192
1	0.172857	1	0.240137	0.99998	0.334766	1	0.39782	0.999992	0.446675	0.999949	0.487807	0.999768	0.501598
2	0.211701	2	0.280357	1.99998	0.370393	2	0.426798	1.99999	0.468264	1.99995	0.501567	1.99977	0.503016
3	0.240865	3	0.309911	2.99998	0.395459	3	0.445979	2.99999	0.482001	2.99995	0.503495	2.99977	0.503535

## Sheet: M x gap - influence of P 
Flank
C* = 0.2 TT = 0.1 ϒ = 1.1
P = 10-3		P = 10-2		P = 10-1		P = 100		P = 101		P = 102		P = 103
δ*	M	δ*	M	δ*	M	δ*	M	δ*	M	δ*	M	δ*	M
0.001	0.00891133	0.001	0.0281251	0.001	0.0867193	0.001	0.209536	0.001	0.285062	0.001	0.334374	0.001	0.370045
0.002	0.0125877	0.002	0.0396086	0.002	0.119429	0.002	0.255182	0.002	0.330786	0.002	0.378879	0.002	0.412501
0.005	0.0198344	0.005	0.0619432	0.005	0.175937	0.005	0.318324	0.005	0.389971	0.005	0.43342	0.005	0.463482
0.01	0.0278969	0.01	0.0861056	0.01	0.226055	0.01	0.365411	0.01	0.430787	0.01	0.469072	0.01	0.494507
0.02	0.0390291	0.02	0.117849	0.02	0.277398	0.02	0.408715	0.02	0.465884	0.02	0.498547	0.02	0.521128
0.05	0.0596779	0.05	0.170876	0.05	0.338843	0.05	0.451607	0.05	0.500931	0.05	0.52714	0.05	0.543432
0.1	0.079785	0.1	0.214868	0.1	0.376363	0.1	0.472923	0.1	0.519526	0.1	0.54242	0.1	0.555758
Tip
TT = 0.1 ϒ = 1.1
P = 10-3		P = 10-2		P = 10-1		P = 100		P = 101		P = 102		P = 103
δ*	M	δ*	M	δ*	M	δ*	M	δ*	M	δ*	M	δ*	M
0.000999868	0.00405192	0.000999868	0.0127777	0.000999868	0.0393141	0.000999868	0.111224	0.000999868	0.172857	0.000999868	0.211701	0.000999868	0.240865
0.00199998	0.00809861	0.00199998	0.0255039	0.00199998	0.0754927	0.00199998	0.176937	0.00199998	0.240137	0.00199998	0.280357	0.00199998	0.309911
0.00499984	0.0201379	0.00499984	0.0618537	0.00499984	0.159226	0.00499984	0.275772	0.00499984	0.334766	0.00499984	0.370393	0.00499984	0.395459
0.00999992	0.0397026	0.00999992	0.113944	0.00999992	0.242035	0.00999992	0.348229	0.00999992	0.39782	0.00999992	0.426798	0.00999992	0.445979
0.0199998	0.0760933	0.0199998	0.188927	0.0199998	0.321798	0.0199998	0.408587	0.0199998	0.446675	0.0199998	0.468264	0.0199998	0.482001
0.0499999	0.159648	0.0499999	0.299002	0.0499999	0.402302	0.0499999	0.46078	0.0499999	0.487807	0.0499999	0.501567	0.0499999	0.503495
0.0999999	0.241268	0.0999999	0.368611	0.0999999	0.443502	0.0999999	0.485192	0.0999999	0.501598	0.0999999	0.503016	0.0999999	0.503535

## Sheet: M x C - influence of P and gap
Flank
P = 1 TT = 0.1 ϒ = 1.1
δ* = 0.001		δ* = 0.002		δ* = 0.005		δ* = 0.01		δ* = 0.02		δ* = 0.05		δ* = 0.1
C*	M	C*	M	C*	M	C*	M	C*	M	C*	M	C*	M
0.2	0.209536	0.2	0.255182	0.2	0.318324	0.2	0.365411	0.2	0.408715	0.2	0.451607	0.2	0.472923
0.4	0.283272	0.4	0.331564	0.4	0.392871	0.4	0.432742	0.4	0.459655	0.4	0.486642	0.4	0.502875
0.6	0.322579	0.6	0.370044	0.6	0.426371	0.6	0.455476	0.6	0.477469	0.6	0.501064	0.6	0.515225
0.8	0.347135	0.8	0.393106	0.8	0.442796	0.8	0.467291	0.8	0.487541	0.8	0.509183	0.8	0.522162
1	0.36389	1	0.408509	1	0.452228	1	0.474994	1	0.494081	1	0.514451	1	0.526655
Flank
δ* = 0.005 TT = 0.1 ϒ = 1.1
P = 10-3		P = 10-2		P = 10-1		P = 100		P = 101		P = 102		P = 103
C*	M	C*	M	C*	M	C*	M	C*	M	C*	M	C*	M
0.2	0.0198344	0.2	0.0619432	0.2	0.175937	0.2	0.318324	0.2	0.389971	0.2	0.43342	0.2	0.463482
0.4	0.0341371	0.4	0.10413	0.4	0.256897	0.4	0.392871	0.4	0.453158	0.4	0.488014	0.4	0.513186
0.6	0.0449046	0.6	0.133733	0.6	0.298304	0.6	0.426371	0.6	0.479494	0.6	0.50967	0.6	0.529849
0.8	0.0533063	0.8	0.155297	0.8	0.322984	0.8	0.442796	0.8	0.493428	0.8	0.520976	0.8	0.53955
1	0.06004	1	0.171568	1	0.339313	1	0.452228	1	0.50196	1	0.527878	1	0.544724

## Sheet: M x TT - influence of P and G
Flank
δ* = 0.001
ϒ = 1.1						ϒ = 1.2						ϒ = 1.4
P = 100		P = 101		P = 102		P = 100		P = 101		P = 102		P = 100		P = 101		P = 102
TT	M	TT	M	TT	M	TT	M	TT	M	TT	M	TT	M	TT	M	TT	M
0.1	0.209536	0.1	0.285062	0.1	0.334374	0.1	0.20124	0.1	0.27471	0.1	0.322895	0.1	0.187555	0.1	0.256675	0.1	0.303408
0.25	0.205935	0.25	0.283549	0.25	0.333829	0.25	0.197564	0.25	0.272968	0.25	0.321959	0.25	0.18386	0.25	0.255775	0.25	0.299996
0.4	0.194266	0.4	0.273888	0.4	0.327998	0.4	0.186134	0.4	0.264	0.4	0.316999	0.4	0.173071	0.4	0.245293	0.4	0.292605
0.5	0.180774	0.5	0.260339	0.5	0.315742	0.5	0.173347	0.5	0.249913	0.5	0.304	0.5	0.160995	0.5	0.231603	0.5	0.282
0.6	0.162031	0.6	0.239812	0.6	0.292688	0.6	0.155373	0.6	0.230113	0.6	0.280933	0.6	0.14412	0.6	0.213279	0.6	0.263159
0.7	0.136668	0.7	0.211159	0.7	0.263329	0.7	0.130938	0.7	0.202469	0.7	0.251564	0.7	0.12136	0.7	0.187558	0.7	0.233662
0.75	0.120425	0.75	0.192983	0.75	0.244309	0.75	0.115344	0.75	0.184906	0.75	0.233143	0.75	0.106994	0.75	0.171224	0.75	0.21535
0.8	0.10069	0.8	0.171388	0.8	0.218734	0.8	0.0963867	0.8	0.164244	0.8	0.20891	0.8	0.0893353	0.8	0.152063	0.8	0.193728
0.85	0.0782232	0.85	0.145603	0.85	0.189182	0.85	0.074922	0.85	0.139493	0.85	0.181401	0.85	0.0694106	0.85	0.129141	0.85	0.167461
0.9	0.0538676	0.9	0.113775	0.9	0.152135	0.9	0.0515841	0.9	0.108974	0.9	0.145425	0.9	0.0477735	0.9	0.100873	0.9	0.134635
0.95	0.0277376	0.95	0.071917	0.95	0.102363	0.95	0.0265586	0.95	0.0688678	0.95	0.0978368	0.95	0.0245908	0.95	0.0637698	0.95	0.0905996
0.97	0.01682	0.97	0.0495379	0.97	0.0753006	0.97	0.016104	0.97	0.0474403	0.97	0.072134	0.97	0.0149112	0.97	0.043927	0.97	0.0667902
0.99	0.00566564	0.99	0.0179061	0.99	0.037381	0.99	0.00542445	0.99	0.0171439	0.99	0.0357956	0.99	0.00502236	0.99	0.0158729	0.99	0.0331424
Tip
δ* = 0.001
ϒ = 1.1						ϒ = 1.2						ϒ = 1.4
P = 100		P = 101		P = 102		P = 100		P = 101		P = 102		P = 100		P = 101		P = 102
TT	M	TT	M	TT	M	TT	M	TT	M	TT	M	TT	M	TT	M	TT	M
0.0999851	0.111224	0.0999785	0.172857	0.0999834	0.211701	0.0999861	0.106985	0.0999774	0.166235	0.0999819	0.203372	0.0999968	0.0992175	0.0999805	0.154855	0.0999842	0.190568
0.249996	0.108454	0.249978	0.171623	0.249983	0.211137	0.249998	0.10394	0.249978	0.164808	0.249982	0.202494	0.249998	0.0964695	0.24998	0.152999	0.249985	0.189268
0.399997	0.0996082	0.399986	0.163545	0.399988	0.203533	0.399999	0.095364	0.399984	0.156768	0.399986	0.194809	0.399999	0.088377	0.399987	0.14545	0.399988	0.181345
0.499998	0.0901768	0.499989	0.153695	0.499992	0.193108	0.499999	0.0863022	0.499986	0.147259	0.499989	0.1847	0.499999	0.0799113	0.499989	0.136476	0.49999	0.171818
0.599999	0.0778819	0.599991	0.139837	0.599994	0.177854	0.6	0.0744968	0.599991	0.133973	0.599991	0.1701	0.599999	0.068894	0.599991	0.124034	0.599992	0.158134
0.699999	0.0627441	0.699996	0.121441	0.699995	0.157054	0.7	0.0600463	0.699995	0.116299	0.699994	0.150161	0.7	0.0555268	0.699993	0.10768	0.699993	0.139036
0.75	0.0540976	0.749995	0.110242	0.749996	0.144284	0.75	0.0517867	0.749996	0.105441	0.749994	0.138316	0.75	0.0479387	0.749996	0.097609	0.749995	0.127721
0.8	0.0447188	0.799997	0.0966744	0.799997	0.128984	0.8	0.0428061	0.799997	0.0928057	0.799996	0.123529	0.8	0.0395639	0.799997	0.083556	0.799996	0.114409
0.85	0.0345222	0.849998	0.0812834	0.849998	0.110834	0.849998	0.033094	0.849999	0.0777224	0.849997	0.106127	0.85	0.0306792	0.849998	0.0695476	0.849997	0.0982739
0.9	0.023801	0.899998	0.0623424	0.899998	0.0881514	0.899998	0.0227864	0.899998	0.0596596	0.899998	0.0842078	0.899999	0.0210792	0.899998	0.0552133	0.899998	0.0780267
0.95	0.0122984	0.95	0.0372074	0.949999	0.0588378	0.95	0.0117711	0.95	0.0355924	0.949999	0.0563369	0.95	0.0108935	0.95	0.0328814	0.949999	0.052161
0.97	0.00749237	0.97	0.0231078	0.97	0.0428173	0.97	0.00717387	0.97	0.0221186	0.97	0.0409881	0.97	0.00663869	0.97	0.0204692	0.969999	0.0379538
0.99	0.00254996	0.99	0.00789888	0.99	0.0204796	0.99	0.00244124	0.99	0.00756243	0.99	0.0196073	0.99	0.00225992	0.99	0.00700123	0.99	0.0181521

## Sheet: Nozzle x Top x Flank
P = 103 δt* = δf* = 0.1 ϒ = 1.1
Isentropic Nozzle		Tip		Flank
TT	M	TT	M	TT	M
0.1	0.599118	0.0986151	0.503535	0.1	0.555758
0.25	0.599118	0.249476	0.50353	0.25	0.555752
0.4	0.599118	0.399453	0.503522	0.4	0.555749
0.499999	0.599118	0.499539	0.503521	0.5	0.555734
0.6	0.598759	0.599645	0.503509	0.6	0.555487
0.7	0.577596	0.699757	0.478328	0.7	0.555459
0.75	0.553174	0.749807	0.453625	0.75	0.555479
0.8	0.517383	0.799867	0.421099	0.8	0.555608
0.85	0.467202	0.849888	0.377699	0.85	0.555753
0.9	0.396754	0.899914	0.31861	0.9	0.524221
0.95	0.291134	0.949971	0.232032	0.95	0.40774
0.97	0.228745	0.969975	0.181523	0.97	0.322311
0.99	0.133919	0.989993	0.10533	0.99	0.181892

## Sheet: Pressure Variation Tip Gap
TT = 0.1 δ* = 0.001 ϒ = 1.1																							TT = 0.1 P = 102 ϒ = 1.1
P = 10-3		P = 10-2		P = 10-1		P = 100		P = 101		P = 102		P = 103											δ* = 0.001		δ* = 0.002		δ* = 0.005		δ* = 0.01		δ* = 0.02		δ* = 0.05		δ* = 0.1
x/t	p/pl	x/t	p/pl	x/t	p/pl	x/t	p/pl	x/t	p/pl	x/t	p/pl	x/t	p/pl										x/t	p/pl	x/t	p/pl	x/t	p/pl	x/t	p/pl	x/t	p/pl	x/t	p/pl	x/t	p/pl
0	9.99859	0	9.99687	0	9.98868	0	9.92462	0	9.81185	0	9.7137	0	9.6234										0	9.7137	0	9.47887	0	9.02254	0	8.61498	0	8.23113	0	7.87261	0	7.66839
9.9838e-05	9.99533	9.9838e-05	9.99315	5.86113e-05	9.98784	2.08616e-05	9.92266	7.2022e-06	9.80998	2.48353e-06	9.71267	7.4506e-07	9.62291										2.48353e-06	9.71267	4.7187e-06	9.47707	1.11759e-05	9.0193	2.08616e-05	8.61044	3.8743e-05	8.22542	8.8662e-05	7.86618	0.000165403	7.66118
0.000209858	9.9949	0.000209858	9.99294	0.000123183	9.98693	4.37101e-05	9.92054	1.53979e-05	9.80796	5.46376e-06	9.71156	1.98682e-06	9.62238										5.46376e-06	9.71156	1.01825e-05	9.47513	2.33451e-05	9.01579	4.37101e-05	8.60553	8.146e-05	8.21926	0.000186016	7.85924	0.000347445	7.6535
0.000331054	9.99478	0.000331054	9.9931	0.000194212	9.98593	6.8794e-05	9.91818	2.43385e-05	9.80572	8.69233e-06	9.71032	2.98023e-06	9.62179										8.69233e-06	9.71032	1.61429e-05	9.47297	3.67562e-05	9.01189	6.8794e-05	8.60008	0.000128647	8.21241	0.000293553	7.85151	0.000547866	7.64508
0.000464419	9.99437	0.000464419	9.99289	0.000272443	9.98483	9.66093e-05	9.91557	3.42727e-05	9.80322	1.21693e-05	9.70895	4.22199e-06	9.62114										1.21693e-05	9.70895	2.26001e-05	9.47059	5.16573e-05	9.00758	9.66093e-05	8.59405	0.000180304	8.20483	0.000411769	7.84296	0.0007684	7.63586
0.000610947	9.99375	0.000610947	9.9924	0.000358621	9.98367	0.000127157	9.91268	4.49519e-05	9.80046	1.58946e-05	9.70744	5.71211e-06	9.62042										1.58946e-05	9.70744	2.98023e-05	9.46795	6.80487e-05	9.00282	0.000127157	8.58739	0.000237177	8.19645	0.000541905	7.8335	0.00101154	7.62579
0.00077238	9.993	0.00077238	9.99171	0.000453243	9.98246	0.000160684	9.90951	5.68727e-05	9.79741	2.01166e-05	9.70577	7.2022e-06	9.61963										2.01166e-05	9.70577	3.77496e-05	9.46505	8.61787e-05	8.99757	0.000160684	8.58004	0.000299762	8.1872	0.000685207	7.82305	0.00127901	7.61479
0.000949947	9.99213	0.000949947	9.99088	0.000557552	9.98124	0.000197689	9.90604	7.00353e-05	9.79404	2.48353e-05	9.70393	8.69233e-06	9.61876										2.48353e-05	9.70393	4.64419e-05	9.46184	0.000105798	8.99178	0.000197689	8.57193	0.000368804	8.17699	0.00084316	7.81151	0.00157331	7.60278
0.0011454	9.99116	0.0011454	9.98993	0.000672293	9.98004	0.00023817	9.90227	8.444e-05	9.79031	3.00507e-05	9.70189	1.06791e-05	9.6178										3.00507e-05	9.70189	5.58793e-05	9.4583	0.000127653	8.98538	0.00023817	8.56297	0.000444551	8.1657	0.00101675	7.79875	0.00189766	7.58965
0.00136047	9.99009	0.00136047	9.98886	0.000798453	9.97888	0.000282874	9.89821	0.000100335	9.78619	3.55145e-05	9.69965	1.2666e-05	9.61674										3.55145e-05	9.69965	6.65585e-05	9.4544	0.000151495	8.97832	0.000282874	8.55307	0.000527998	8.15323	0.00120799	7.78464	0.00225455	7.5753
0.00159691	9.98891	0.00159691	9.98768	0.00093728	9.97778	0.000332047	9.89387	0.000117719	9.78164	4.17233e-05	9.69717	1.46528e-05	9.61558										4.17233e-05	9.69717	7.79827e-05	9.45008	0.000178069	8.97052	0.000332047	8.54214	0.00061964	8.13944	0.00141859	7.76903	0.00264769	7.55958
0.00185743	9.98762	0.00185743	9.98638	0.00109027	9.97674	0.000386189	9.8893	0.000136842	9.77662	4.86771e-05	9.69444	1.71363e-05	9.61429										4.86771e-05	9.69444	9.06487e-05	9.44532	0.000206878	8.96191	0.000386189	8.53005	0.00072072	8.12419	0.00165031	7.75176	0.00308032	7.54238
0.00214403	9.98619	0.00214403	9.98496	0.00125865	9.97575	0.000445793	9.88457	0.000157952	9.77109	5.61277e-05	9.69142	1.98682e-05	9.61288										5.61277e-05	9.69142	0.000104805	9.44007	0.000238915	8.9524	0.000445793	8.5167	0.000831733	8.10732	0.00190561	7.73265	0.00355666	7.52351
0.00245919	9.98462	0.00245919	9.98339	0.00144367	9.97476	0.000511358	9.87975	0.000181049	9.765	6.43233e-05	9.68808	2.28485e-05	9.61132										6.43233e-05	9.68808	0.000120203	9.43426	0.000273933	8.94189	0.000511358	8.50193	0.00095392	8.08865	0.0021865	7.71148	0.00408118	7.50282
0.00280639	9.98289	0.00280639	9.98167	0.00164757	9.97376	0.000583381	9.87497	0.000206629	9.75832	7.35127e-05	9.6844	2.6077e-05	9.6096										7.35127e-05	9.6844	0.000137091	9.42785	0.000312676	8.93028	0.000583381	8.48559	0.00108853	8.06797	0.00249595	7.68803	0.00465885	7.4801
0.00318811	9.98099	0.00318811	9.97978	0.00187183	9.9727	0.000662605	9.87038	0.000234693	9.75099	8.34467e-05	9.68033	2.9554e-05	9.6077										8.34467e-05	9.68033	0.000155965	9.42076	0.000355145	8.91744	0.000662605	8.4675	0.0012363	8.04506	0.00283643	7.66205	0.00529438	7.45514
0.00360831	9.97889	0.00360831	9.9777	0.0021187	9.97154	0.00074978	9.86614	0.000265489	9.74301	9.46227e-05	9.67583	3.35276e-05	9.60561										9.46227e-05	9.67583	0.000176331	9.41293	0.000402083	8.90325	0.00074978	8.44749	0.00139922	8.01966	0.00321145	7.63322	0.00599449	7.42769
0.00407075	9.97659	0.00407075	9.9754	0.00239039	9.97027	0.000845887	9.86241	0.000299513	9.73433	0.000106543	9.67087	3.77496e-05	9.6033										0.000106543	9.67087	0.000198931	9.40429	0.000453492	8.88755	0.000845887	8.42533	0.00157828	7.9915	0.00362421	7.60124	0.00676513	7.39749
0.00457963	9.97405	0.00457963	9.97288	0.00268941	9.96885	0.00095144	9.85934	0.000336766	9.72498	0.000119955	9.66539	4.24683e-05	9.60076										0.000119955	9.66539	0.000224014	9.39473	0.000510117	8.87021	0.00095144	8.4008	0.00177523	7.96026	0.00407845	7.56573	0.00761347	7.36423
0.00513966	9.97126	0.00513966	9.9701	0.00301848	9.96727	0.00106767	9.85705	0.000377993	9.71496	0.000134607	9.65934	4.76837e-05	9.59795										0.000134607	9.65934	0.000251333	9.38419	0.000572453	8.85103	0.00106767	8.37363	0.00199204	7.92558	0.00457888	7.52629	0.00854753	7.32754
0.00575582	9.96818	0.00575582	9.96704	0.00338058	9.96551	0.00119557	9.8556	0.000423193	9.70434	0.00015075	9.65267	5.33958e-05	9.59485										0.00015075	9.65267	0.000281383	9.37255	0.000640998	8.82983	0.00119557	8.34353	0.00223045	7.88707	0.00512947	7.48246	0.009576	7.28703
0.00643407	9.9648	0.00643407	9.96367	0.00377918	9.96357	0.00133614	9.85498	0.000472863	9.69321	0.000168631	9.64532	5.96047e-05	9.59143										0.000168631	9.64532	0.000314663	9.35971	0.0007165	8.80641	0.00133614	8.31019	0.00249271	7.84427	0.00573595	7.43374	0.0107082	7.24224
0.00718013	9.96107	0.00718013	9.95996	0.00421777	9.96142	0.00149086	9.85511	0.000527501	9.68175	0.000188251	9.63723	6.65585e-05	9.58766										0.000188251	9.63723	0.000351171	9.34556	0.000799447	8.78056	0.00149086	8.27326	0.00278155	7.7967	0.00640353	7.37954	0.0119549	7.19267
0.0080014	9.95697	0.0080014	9.95588	0.00470032	9.95904	0.00166123	9.85585	0.000587851	9.67016	0.00020961	9.62834	7.42573e-05	9.58349										0.00020961	9.62834	0.000391155	9.33	0.00089084	8.75203	0.00166123	8.23238	0.00309919	7.74379	0.0071384	7.31923	0.0133273	7.13778
0.00890493	9.95246	0.00890493	9.95139	0.00523155	9.95643	0.00184874	9.85701	0.000653913	9.65872	0.000233451	9.61859	8.24533e-05	9.5789										0.000233451	9.61859	0.000435362	9.3129	0.000991427	8.7206	0.00184874	8.18715	0.00344863	7.68496	0.00794753	7.25209	0.0148383	7.07698
0.00989933	9.94749	0.00989933	9.94644	0.00581617	9.95356	0.00205487	9.85836	0.00072668	9.64781	0.000259529	9.60792	9.18907e-05	9.57382										0.000259529	9.60792	0.000484039	9.29416	0.00110194	8.68602	0.00205487	8.13717	0.00383307	7.61955	0.0088384	7.17731	0.0165021	7.00961
0.0109936	9.94202	0.0109936	9.941	0.00645941	9.95039	0.00228161	9.85969	0.0008069	9.63783	0.000288089	9.5963	0.000101825	9.56822										0.000288089	9.5963	0.000537683	9.27369	0.00122363	8.64808	0.00228161	8.08204	0.00425602	7.54685	0.00981913	7.09404	0.0183337	6.93497
0.0121979	9.93599	0.0121979	9.935	0.00716747	9.94691	0.00253096	9.8608	0.00089506	9.62925	0.000319878	9.58369	0.000113001	9.56203										0.000319878	9.58369	0.000596543	9.25141	0.00135749	8.6066	0.00253096	8.02136	0.00472143	7.4661	0.0108989	7.00137	0.02035	6.85228
0.0135231	9.92936	0.0135231	9.9284	0.00794653	9.94307	0.00280564	9.86152	0.00099192	9.62253	0.000354647	9.57009	0.000125418	9.5552										0.000354647	9.57009	0.000661363	9.22729	0.00150502	8.56142	0.00280564	7.95478	0.00523329	7.37648	0.0120876	6.8983	0.0225703	6.76073
0.0149811	9.92205	0.0149811	9.92113	0.00880413	9.93885	0.00310764	9.86172	0.00109847	9.61811	0.000392894	9.55553	0.000138829	9.54767										0.000392894	9.55553	0.00073264	9.20133	0.00166694	8.51249	0.00310764	7.88202	0.0057968	7.27719	0.0133964	6.78377	0.0250146	6.65947
0.0165857	9.91401	0.0165857	9.91312	0.00974787	9.9342	0.00343993	9.86133	0.00121593	9.61632	0.000434865	9.54008	0.00015373	9.53936										0.000434865	9.54008	0.00081112	9.17364	0.00184526	8.45986	0.00343993	7.80296	0.00641644	7.16741	0.0148371	6.6567	0.0277055	6.54763
0.0183518	9.90514	0.0183518	9.9043	0.0107865	9.92907	0.00380575	9.86034	0.00134483	9.61735	0.000481307	9.52388	0.000170121	9.53021										0.000481307	9.52388	0.000897547	9.1444	0.00204171	8.40377	0.00380575	7.71768	0.0070984	7.04645	0.0164233	6.51601	0.0306683	6.42433
0.0202949	9.89538	0.0202949	9.89459	0.0119294	9.92344	0.00420809	9.8588	0.00148689	9.62117	0.00053222	9.50713	0.000188003	9.52013										0.00053222	9.50713	0.00099242	9.11393	0.00225753	8.34468	0.00420809	7.6266	0.00784867	6.91373	0.0181695	6.36069	0.0339305	6.28873
0.0224332	9.88463	0.0224332	9.88388	0.0131873	9.91723	0.00465065	9.8568	0.0016431	9.62743	0.000588347	9.49015	0.000207871	9.50904										0.000588347	9.49015	0.00109697	9.08269	0.0024952	8.28338	0.00465065	7.53062	0.00867393	6.76899	0.0200922	6.18977	0.0375216	6.14007
0.0247863	9.87279	0.0247863	9.8721	0.0145719	9.91039	0.00513767	9.85441	0.00181471	9.63552	0.000649939	9.47331	0.000229726	9.49688										0.000649939	9.47331	0.00121221	9.05135	0.00275647	8.22099	0.00513767	7.43124	0.0095822	6.61245	0.0222087	6.00237	0.0414757	5.97778
0.0273759	9.85973	0.0273759	9.85911	0.0160953	9.90286	0.00567337	9.85169	0.00200371	9.64464	0.000717987	9.45713	0.000253568	9.48356										0.000717987	9.45713	0.00133887	9.02075	0.00304406	8.15901	0.00567337	7.33078	0.0105813	6.44508	0.024539	5.79766	0.0458288	5.80156
0.0302253	9.84535	0.0302253	9.84479	0.0177719	9.89456	0.00626296	9.84867	0.00221158	9.65406	0.00079274	9.4422	0.000279893	9.46901										0.00079274	9.4422	0.00147819	8.99191	0.00336071	8.09947	0.00626296	7.23244	0.0116805	6.26917	0.0271045	5.57506	0.0506215	5.61149
0.0333612	9.8295	0.0333612	9.82902	0.0196171	9.88542	0.00691167	9.84535	0.00244007	9.66319	0.000874947	9.42922	0.000308951	9.45319										0.000874947	9.42922	0.00163143	8.96604	0.0037089	8.04475	0.00691167	7.14032	0.01289	6.08914	0.029929	5.33431	0.055898	5.4082
0.0368118	9.81203	0.0368118	9.81163	0.0216479	9.87536	0.0076254	9.84173	0.00269165	9.67176	0.000965593	9.41882	0.000340988	9.43606										0.000965593	9.41882	0.00180031	8.9444	0.00409211	7.99765	0.0076254	7.05968	0.0142207	5.91381	0.0330383	5.07544	0.0617075	5.19316
0.0406091	9.79276	0.0406091	9.79246	0.0238826	9.86427	0.00841047	9.83777	0.00296831	9.67964	0.00106519	9.41172	0.000376006	9.41764										0.00106519	9.41172	0.00198607	8.92824	0.00451356	7.96062	0.00841047	6.99566	0.0156847	5.75759	0.0364617	4.79842	0.0681033	4.969
0.0447877	9.77152	0.0447877	9.77131	0.0263423	9.85205	0.00927447	9.83347	0.00327255	9.68677	0.00117495	9.40844	0.000414749	9.39798										0.00117495	9.40844	0.00219047	8.9187	0.00497749	7.93656	0.00927447	6.95399	0.0172955	5.64415	0.0402307	4.50643	0.0751453	4.73987
0.0493859	9.74809	0.0493859	9.748	0.0290491	9.83858	0.0102249	9.82878	0.00360757	9.69296	0.00129541	9.4092	0.000457217	9.37719										0.00129541	9.4092	0.00241523	8.91636	0.00548785	7.92681	0.0102249	6.93762	0.0190675	5.60111	0.0443799	4.21254	0.082898	4.5119
0.0544461	9.72224	0.0544461	9.72227	0.0320278	9.82374	0.0112707	9.82368	0.00397563	9.69791	0.00142827	9.4142	0.000504156	9.3555										0.00142827	9.4142	0.00266284	8.92157	0.00604937	7.93104	0.0112707	6.94459	0.0210173	5.62858	0.0489478	3.97847	0.0914333	4.29377
0.0600147	9.69372	0.0600147	9.69389	0.0353061	9.80738	0.0124213	9.81813	0.00438094	9.7013	0.00157431	9.42317	0.000555565	9.33321										0.00157431	9.42317	0.00293503	8.93432	0.00666727	7.94984	0.0124213	6.97386	0.0231626	5.71141	0.053977	3.93302	0.100831	4.09722
0.0661423	9.66223	0.0661423	9.66255	0.0389139	9.78935	0.0136872	9.81207	0.00482649	9.70308	0.00173524	9.43539	0.000612189	9.31074										0.00173524	9.43539	0.00323479	8.95349	0.007347	7.98182	0.0136872	7.02334	0.0255227	5.8283	0.0595137	4.09413	0.111177	3.93714
0.0728853	9.62746	0.0728853	9.62795	0.0428845	9.76946	0.0150802	9.80546	0.00531673	9.70357	0.00191231	9.45017	0.000674527	9.28866										0.00191231	9.45017	0.00356461	8.97756	0.00809507	8.02325	0.0150802	7.08541	0.0281195	5.95253	0.0656095	4.28167	0.122568	3.83044
0.080306	9.58905	0.080306	9.58973	0.0472543	9.74753	0.0166125	9.79825	0.00585615	9.70311	0.00210703	9.46761	0.000743073	9.26771										0.00210703	9.46761	0.00392745	9.00698	0.00891833	8.07499	0.0166125	7.15896	0.0309763	6.09977	0.07232	4.40477	0.135109	3.79195
0.0884713	9.5466	0.0884713	9.54749	0.0520632	9.72333	0.0182986	9.79035	0.00644922	9.70197	0.00232135	9.48767	0.000818573	9.24869										0.00232135	9.48767	0.0043268	9.04281	0.00982387	8.14107	0.0182986	7.25304	0.0341195	6.27279	0.0797087	4.52326	0.148917	3.82687
0.0974573	9.49967	0.0974573	9.5008	0.0573555	9.69664	0.0201538	9.7817	0.00710187	9.70029	0.00255704	9.50822	0.000901767	9.23245										0.00255704	9.50822	0.00476639	9.08142	0.0108202	8.21528	0.0201538	7.36261	0.0375777	6.43555	0.0878427	4.72624	0.164119	3.92365
0.107345	9.44776	0.107345	9.44914	0.0631799	9.66717	0.0221948	9.77221	0.0078196	9.69815	0.00281657	9.52643	0.000992913	9.22										0.00281657	9.52643	0.00524993	9.11676	0.0119167	8.285	0.0221948	7.46817	0.0413825	6.57002	0.096798	5.04549	0.180855	4.05658
0.118227	9.3903	0.118227	9.39197	0.06959	9.63463	0.0244407	9.76178	0.0086094	9.69555	0.00310217	9.54116	0.0010935	9.21236										0.00310217	9.54116	0.00578215	9.14623	0.0131232	8.34429	0.0244407	7.55805	0.0455685	6.67914	0.106657	5.38471	0.199281	4.19734
0.130201	9.32666	0.130201	9.32864	0.076644	9.5987	0.0269113	9.75032	0.00947813	9.69248	0.00341659	9.5526	0.00120426	9.20992										0.00341659	9.5526	0.00636776	9.17	0.0144504	8.39323	0.0269113	7.63157	0.0501742	6.7721	0.11751	5.65713	0.219568	4.32218
0.143378	9.25612	0.143378	9.25846	0.0844073	9.55899	0.0296297	9.73771	0.0104335	9.68893	0.00376254	9.56123	0.00132595	9.2131										0.00376254	9.56123	0.00701227	9.18876	0.0159109	8.43322	0.0296297	7.69202	0.0552413	6.85312	0.12946	5.86344	0.241903	4.41591
0.157879	9.17786	0.157879	9.1806	0.0929513	9.5151	0.0326206	9.72383	0.0114848	9.68493	0.00414302	9.56751	0.00145982	9.22244										0.00414302	9.56751	0.00772127	9.20313	0.0175178	8.4653	0.0326206	7.74209	0.0608163	6.92386	0.142615	6.02925	0.266493	4.47917
0.173835	9.09095	0.173835	9.09414	0.102354	9.46656	0.0359115	9.70854	0.0126411	9.68046	0.00456199	9.57185	0.00160709	9.23745										0.00456199	9.57185	0.00850187	9.21373	0.0192861	8.49024	0.0359115	7.78302	0.06695	6.98518	0.157099	6.15376	0.293567	4.52601
0.191395	8.99435	0.191395	8.99804	0.112702	9.41285	0.0395321	9.69169	0.0139132	9.67549	0.00502293	9.57467	0.00176927	9.25714										0.00502293	9.57467	0.00936067	9.22122	0.0212314	8.50897	0.0395321	7.81538	0.0736987	7.03704	0.173044	6.22869	0.323373	4.57133
0.210718	8.88681	0.210718	8.89107	0.12409	9.35337	0.0435156	9.67311	0.0153124	9.66997	0.00553032	9.57632	0.00194758	9.28041										0.00553032	9.57632	0.0103057	9.22625	0.0233722	8.52252	0.0435156	7.8399	0.0811233	7.07881	0.190599	6.26312	0.356189	4.62327
0.231981	8.76694	0.231981	8.77184	0.136623	9.28747	0.0478985	9.65263	0.0168517	9.66384	0.00608861	9.57704	0.00214378	9.30572										0.00608861	9.57704	0.0113455	9.22931	0.0257273	8.53185	0.0478985	7.85766	0.089292	7.11051	0.209925	6.27904	0.392319	4.68233
0.255381	8.63309	0.255381	8.63871	0.150416	9.2144	0.0527208	9.63004	0.018545	9.65702	0.00670307	9.57703	0.00235985	9.33141										0.00670307	9.57703	0.0124899	9.23081	0.0283189	8.53771	0.0527208	7.86982	0.0982793	7.13319	0.231203	6.29254	0.432097	4.74407
0.281131	8.48333	0.281131	8.48977	0.165595	9.1333	0.0580263	9.60511	0.0204074	9.64941	0.00737907	9.5764	0.00259727	9.35595										0.00737907	9.5764	0.0137493	9.23103	0.0311705	8.54074	0.0580263	7.87721	0.108168	7.14836	0.254628	6.30439	0.475892	4.80218
0.309467	8.31539	0.309467	8.32276	0.1823	9.04319	0.0638639	9.5776	0.0224565	9.64088	0.00812313	9.57519	0.00285879	9.37819										0.00812313	9.57519	0.0151351	9.23013	0.0343079	8.54141	0.0638639	7.8806	0.119047	7.15699	0.280417	6.30791	0.524108	4.85365
0.340648	8.12656	0.340648	8.13496	0.200685	8.94295	0.0702867	9.54722	0.0247103	9.63132	0.00894167	9.57348	0.00314638	9.39738										0.00894167	9.57348	0.0166603	9.22823	0.0377601	8.54	0.0702867	7.88064	0.131016	7.15988	0.30881	6.30111	0.567903	4.89744
0.374962	7.91353	0.374962	7.92306	0.220917	8.83131	0.0773527	9.51368	0.0271899	9.62064	0.00984273	9.57125	0.00346303	9.41325										0.00984273	9.57125	0.0183383	9.22536	0.0415583	8.53663	0.0773527	7.87758	0.144185	7.15802	0.340068	6.28512	0.60768	4.93289
0.412722	7.6723	0.412722	7.68301	0.243185	8.70675	0.0851273	9.47662	0.0299173	9.60876	0.0108344	9.56854	0.00381122	9.42587										0.0108344	9.56854	0.0201851	9.22162	0.0457376	8.53141	0.0851273	7.87148	0.158674	7.15139	0.374481	6.26018	0.64381	4.96108
0.454274	7.39781	0.454274	7.40969	0.267689	8.56755	0.093682	9.43565	0.0329177	9.59559	0.0119254	9.56534	0.00419443	9.4356										0.0119254	9.56534	0.0222174	9.21696	0.0503361	8.52438	0.093682	7.86236	0.174615	7.13965	0.412368	6.22689	0.676627	4.98267
0.5	7.09203	0.5	7.1049	0.294658	8.41164	0.103093	9.39035	0.036218	9.58105	0.0131262	9.56165	0.00461588	9.44293										0.0131262	9.56165	0.0244538	9.21135	0.0553955	8.51569	0.103093	7.85045	0.192153	7.12319	0.454079	6.18478	0.706433	4.99826
0.545726	6.77345	0.545726	6.78701	0.324337	8.23658	0.113449	9.34024	0.0398487	9.56505	0.0144477	9.5574	0.00507981	9.44836										0.0144477	9.5574	0.0269147	9.2049	0.0609629	8.50513	0.113449	7.83566	0.211449	7.10211	0.5	6.1337	0.733507	5.00851
0.587278	6.46311	0.587278	6.477	0.357	8.03942	0.124841	9.28475	0.0438425	9.54745	0.015902	9.55253	0.00559017	9.45227										0.015902	9.55253	0.0296227	9.19747	0.067088	8.49258	0.124841	7.81801	0.232679	7.07632	0.545921	6.07686	0.7581	5.01406
0.625038	6.16792	0.625038	6.1818	0.392947	7.81656	0.137377	9.22329	0.0482358	9.5281	0.0175021	9.54698	0.00615169	9.45498										0.0175021	9.54698	0.032603	9.1889	0.073828	8.47827	0.137377	7.79714	0.256035	7.04535	0.587632	6.01882	0.780433	5.01555
0.659351	5.88712	0.659351	5.90072	0.432507	7.56354	0.151168	9.15516	0.0530687	9.50681	0.0192632	9.54063	0.0067696	9.45674										0.0192632	9.54063	0.0358825	9.17908	0.081244	8.46187	0.151168	7.77285	0.281733	7.00906	0.625519	5.96196	0.80072	5.01359
0.690533	5.61999	0.690533	5.63312	0.476043	7.27464	0.166342	9.07956	0.0583852	9.48337	0.0212014	9.53337	0.0074496	9.45768										0.0212014	9.53337	0.0394913	9.16784	0.0894033	8.44299	0.166342	7.74527	0.310007	6.96677	0.659932	5.90703	0.819147	5.00871
0.718867	5.36585	0.718867	5.3784	0.523957	6.95943	0.183037	8.99559	0.0642335	9.45754	0.023334	9.52508	0.0081976	9.45792										0.023334	9.52508	0.0434625	9.15496	0.0983813	8.42133	0.183037	7.71369	0.341114	6.91726	0.691187	5.85427	0.83588	5.00139
0.74462	5.12407	0.74462	5.13595	0.567493	6.64525	0.201406	8.90224	0.0706667	9.42905	0.0256811	9.51565	0.00902067	9.45752										0.0256811	9.51565	0.0478327	9.14021	0.10826	8.39651	0.201406	7.67736	0.375338	6.86038	0.71958	5.80352	0.85108	4.99205
0.76802	4.89404	0.76802	4.90523	0.607053	6.34613	0.221616	8.7983	0.0777433	9.3976	0.028264	9.50505	0.00992613	9.45652										0.028264	9.50505	0.0526418	9.12338	0.119129	8.36804	0.221616	7.63558	0.412993	6.79501	0.745373	5.75462	0.864893	4.98105
0.78928	4.6752	0.78928	4.6857	0.643	6.06138	0.243852	8.68242	0.0855287	9.36287	0.0311062	9.49322	0.0109225	9.45494										0.0311062	9.49322	0.0579337	9.10436	0.131089	8.33542	0.243852	7.58754	0.454421	6.71894	0.7688	5.70744	0.877433	4.96872
0.808607	4.46703	0.808607	4.47686	0.67566	5.79035	0.268317	8.55299	0.094092	9.3245	0.0342342	9.48013	0.012019	9.45279										0.0342342	9.48013	0.0637573	9.08305	0.144247	8.29822	0.268317	7.53224	0.5	6.63197	0.790073	5.66185	0.88882	4.95533
0.826167	4.26901	0.826167	4.27822	0.70534	5.53238	0.295234	8.40813	0.103513	9.28208	0.0376763	9.4657	0.0132253	9.45006										0.0376763	9.4657	0.070166	9.05937	0.158726	8.25613	0.295234	7.46865	0.545579	6.53904	0.8094	5.61783	0.899167	4.94112
0.84212	4.0807	0.84212	4.08932	0.732313	5.28689	0.324849	8.24557	0.113875	9.23518	0.0414645	9.44985	0.0145527	9.4467										0.0414645	9.44985	0.077218	9.03321	0.174657	8.20889	0.324849	7.39581	0.587007	6.44645	0.826953	5.57539	0.908567	4.9263
0.85662	3.90164	0.85662	3.90974	0.756813	5.0533	0.357433	8.06267	0.125275	9.18328	0.0456331	9.43243	0.0160131	9.44266										0.0456331	9.43243	0.0849787	9.00436	0.192185	8.15618	0.357433	7.31279	0.624661	6.3568	0.8429	5.53449	0.9171	4.91106
0.8698	3.73141	0.8698	3.73904	0.77908	4.83106	0.393284	7.85613	0.137815	9.12582	0.0502204	9.41329	0.0176199	9.43787										0.0502204	9.41329	0.0935187	8.97258	0.211472	8.09754	0.393284	7.2185	0.658886	6.27039	0.857387	5.49507	0.924853	4.89554
0.881773	3.56963	0.881773	3.57684	0.799313	4.61966	0.432728	7.62192	0.151609	9.06216	0.0552687	9.39223	0.0193879	9.43222										0.0552687	9.39223	0.102916	8.93758	0.232693	8.03238	0.432728	7.11149	0.689993	6.18737	0.87054	5.45706	0.931893	4.87988
0.892653	3.41592	0.892653	3.42276	0.8177	4.41859	0.476126	7.35484	0.166783	8.99155	0.0608243	9.36905	0.0213333	9.4256										0.0608243	9.36905	0.113257	8.89898	0.256042	7.95991	0.476126	6.98969	0.718267	6.1078	0.882487	5.42041	0.938293	4.8642
0.90254	3.26993	0.90254	3.27643	0.834407	4.22738	0.523874	7.06371	0.183475	8.91317	0.066938	9.34349	0.0234738	9.4179										0.066938	9.34349	0.124638	8.85635	0.281733	7.87918	0.523874	6.85718	0.743967	6.03166	0.893347	5.38504	0.9441	4.8486
0.911527	3.13131	0.911527	3.13751	0.849587	4.04558	0.567272	6.77386	0.201838	8.82607	0.073666	9.31527	0.0258289	9.40904										0.073666	9.31527	0.137161	8.80919	0.310001	7.78899	0.567272	6.72529	0.76732	5.95883	0.9032	5.35086	0.94938	4.83316
0.919693	2.99974	0.919693	3.00569	0.86338	3.87275	0.606716	6.49821	0.222037	8.72914	0.08107	9.28409	0.0284203	9.39901										0.08107	9.28409	0.150942	8.75694	0.341104	7.68789	0.606716	6.59996	0.788553	5.88922	0.91216	5.31781	0.954173	4.81794
0.927113	2.87492	0.927113	2.88063	0.875907	3.70849	0.642567	6.23605	0.244257	8.62113	0.089218	9.24964	0.0312713	9.38779										0.089218	9.24964	0.166107	8.69898	0.375327	7.57415	0.642567	6.48091	0.807847	5.82268	0.920293	5.2858	0.958527	4.80301
0.93386	2.75656	0.93386	2.76205	0.8873	3.55241	0.675153	5.98675	0.268699	8.50055	0.098184	9.21156	0.0344085	9.37532										0.098184	9.21156	0.182795	8.63462	0.412981	7.44562	0.675153	6.36776	0.825387	5.75907	0.92768	5.25479	0.96248	4.78841
0.939987	2.64437	0.939987	2.64966	0.897647	3.40412	0.704767	5.74969	0.295587	8.36568	0.108051	9.16944	0.0378601	9.36154										0.108051	9.16944	0.201159	8.56309	0.454413	7.29969	0.704767	6.26014	0.841327	5.69825	0.934393	5.22472	0.966067	4.77417
0.945553	2.5381	0.945553	2.5432	0.907047	3.26328	0.73168	5.52429	0.325165	8.21446	0.11891	9.12284	0.0416582	9.34638										0.11891	9.12284	0.221368	8.48348	0.5	7.13738	0.73168	6.15771	0.855813	5.64008	0.940487	5.19556	0.969333	4.76033
0.950613	2.43748	0.950613	2.4424	0.915593	3.12955	0.756147	5.30997	0.357703	8.04442	0.130859	9.07125	0.0458369	9.32972										0.130859	9.07125	0.243607	8.39476	0.545587	6.96839	0.756147	6.06019	0.868987	5.58442	0.94602	5.16726	0.972293	4.74691
0.955213	2.34227	0.955213	2.34701	0.923353	3.00259	0.778387	5.1062	0.393494	7.85258	0.14401	9.01408	0.0504347	9.31142										0.14401	9.01408	0.268079	8.29572	0.587018	6.80386	0.778387	5.96733	0.880953	5.53115	0.951053	5.13981	0.974987	4.73393
0.959393	2.25224	0.959393	2.2568	0.930413	2.8821	0.798593	4.91247	0.432867	7.6352	0.158481	8.9507	0.0554939	9.29132										0.158481	8.9507	0.295009	8.18496	0.624673	6.64752	0.798593	5.87887	0.891833	5.48014	0.95562	5.11318	0.977427	4.72139
0.963187	2.16717	0.963187	2.17155	0.93682	2.76779	0.81696	4.72829	0.476178	7.3876	0.174407	8.88035	0.0610603	9.2692										0.174407	8.88035	0.324643	8.06078	0.658896	6.499	0.81696	5.79458	0.90172	5.43126	0.959767	5.08737	0.979647	4.70932
0.96664	2.08684	0.96664	2.09103	0.942647	2.65937	0.83366	4.55319	0.523822	7.11811	0.191932	8.80219	0.0671847	9.24483										0.191932	8.80219	0.357255	7.92117	0.69	6.35788	0.83366	5.71424	0.910707	5.38441	0.96354	5.06239	0.981667	4.69771
0.969773	2.01104	0.969773	2.01504	0.947933	2.55658	0.848833	4.38672	0.567133	6.84991	0.211218	8.71525	0.073924	9.21796										0.211218	8.71525	0.393141	7.7637	0.718267	6.22376	0.848833	5.63763	0.918873	5.33947	0.96696	5.03823	0.9835	4.68658
0.972627	1.93958	0.972627	1.94337	0.952747	2.45915	0.86262	4.22845	0.606506	6.59505	0.232442	8.61841	0.0813387	9.18829										0.232442	8.61841	0.432632	7.58532	0.74396	6.09628	0.86262	5.56456	0.9263	5.29634	0.970073	5.01491	0.98516	4.67592
0.975213	1.87227	0.975213	1.87584	0.957113	2.36685	0.87516	4.07797	0.642297	6.35293	0.255799	8.51039	0.0894967	9.15552										0.255799	8.51039	0.476089	7.38226	0.767307	5.97508	0.87516	5.49485	0.933047	5.25492	0.972893	4.99245	0.986673	4.66574
0.977567	1.80892	0.977567	1.81226	0.961087	2.27943	0.886553	3.93491	0.674833	6.12289	0.281501	8.38965	0.0984733	9.11929										0.281501	8.38965	0.523911	7.16132	0.788527	5.85984	0.886553	5.42831	0.939187	5.21512	0.97546	4.97085	0.988047	4.65603
0.979707	1.74936	0.979707	1.75245	0.964693	2.19668	0.896907	3.79888	0.704413	5.90436	0.309787	8.25441	0.10835	9.07923										0.309787	8.25441	0.567368	6.94151	0.807813	5.75024	0.896907	5.36477	0.94476	5.17683	0.977793	4.95014	0.989293	4.64679
0.981647	1.69341	0.981647	1.69623	0.967973	2.11838	0.90632	3.66953	0.7313	5.69678	0.340914	8.10254	0.119217	9.03492										0.340914	8.10254	0.606859	6.73279	0.82534	5.64599	0.90632	5.30408	0.949827	5.13997	0.979907	4.93033	0.990427	4.63801
0.983413	1.64091	0.983413	1.64346	0.970953	2.04433	0.914873	3.54652	0.75574	5.49961	0.375169	7.93146	0.131175	8.98586										0.375169	7.93146	0.642745	6.53468	0.841273	5.54679	0.914873	5.24608	0.954433	5.10446	0.981833	4.91144	0.991453	4.62969
0.98502	1.5917	0.98502	1.59395	0.97366	1.97433	0.922647	3.42954	0.77796	5.31232	0.412865	7.73801	0.144331	8.93152										0.412865	7.73801	0.675353	6.3466	0.855753	5.45239	0.922647	5.19064	0.95862	5.07023	0.983573	4.89347	0.992387	4.62183
0.98648	1.54562	0.98648	1.54756	0.97612	1.9082	0.929713	3.31827	0.79816	5.13443	0.454349	7.51825	0.158807	8.87128										0.454349	7.51825	0.704993	6.16803	0.868913	5.36253	0.929713	5.13761	0.96242	5.03718	0.98516	4.87643	0.993233	4.61441
0.9878	1.50253	0.9878	1.50414	0.978353	1.84576	0.936133	3.21242	0.816527	4.96547	0.5	7.27378	0.174734	8.80443										0.5	7.27378	0.73192	5.9985	0.880873	5.27697	0.936133	5.08687	0.96588	5.00527	0.986607	4.8603	0.994007	4.60743
0.989007	1.46228	0.989007	1.46354	0.98038	1.78684	0.941973	3.11172	0.83322	4.80499	0.545651	7.0194	0.192259	8.73018										0.545651	7.0194	0.756393	5.83753	0.89174	5.19548	0.941973	5.03829	0.969027	4.97442	0.987913	4.84509	0.994707	4.60087
0.9901	1.42472	0.9901	1.42561	0.982227	1.73127	0.94728	3.0159	0.848393	4.65256	0.587135	6.77196	0.211542	8.64761										0.587135	6.77196	0.778633	5.68469	0.90162	5.11784	0.94728	4.99176	0.97188	4.94457	0.9891	4.83078	0.99534	4.59472
0.991093	1.38972	0.991093	1.39023	0.983907	1.6789	0.9521	2.9247	0.862187	4.50777	0.624831	6.53701	0.232758	8.55566										0.624831	6.53701	0.79884	5.53955	0.910593	5.04385	0.9521	4.94717	0.97448	4.91567	0.99018	4.81736	0.99592	4.58897
0.992	1.35715	0.992	1.35725	0.985427	1.62958	0.956487	2.8379	0.874727	4.37024	0.659086	6.31392	0.256102	8.45312										0.659086	6.31392	0.817207	5.40171	0.918753	4.97332	0.956487	4.90442	0.97684	4.88767	0.99116	4.80478	0.99644	4.5836
0.99282	1.32687	0.99282	1.32655	0.986813	1.58317	0.960467	2.75526	0.886127	4.23959	0.690213	6.10212	0.281787	8.33853										0.690213	6.10212	0.833893	5.27079	0.926173	4.90606	0.960467	4.8634	0.97898	4.86052	0.992053	4.79304	0.99692	4.5786
0.993567	1.29877	0.993567	1.298	0.988073	1.53953	0.964087	2.67656	0.896487	4.11548	0.7185	5.90104	0.310049	8.21022										0.7185	5.90104	0.84906	5.14643	0.932913	4.84189	0.964087	4.82401	0.980933	4.83421	0.99286	4.7821	0.997353	4.57396
0.994247	1.2727	0.994247	1.27149	0.989213	1.49852	0.96738	2.60159	0.905907	3.99756	0.7442	5.71014	0.341145	8.06618										0.7442	5.71014	0.86284	5.02828	0.93904	4.78067	0.96738	4.78618	0.982707	4.80872	0.993593	4.77192	0.997747	4.56965
0.99486	1.24857	0.99486	1.24689	0.990253	1.46002	0.970373	2.53018	0.914473	3.88552	0.76756	5.52891	0.375359	7.90397										0.76756	5.52891	0.87536	4.91602	0.944607	4.72222	0.970373	4.7498	0.984313	4.78404	0.994267	4.76246	0.9981	4.56566
0.99542	1.22625	0.99542	1.22409	0.991193	1.42392	0.973087	2.46212	0.922253	3.77904	0.78878	5.35686	0.413004	7.72061										0.78878	5.35686	0.88674	4.80934	0.949667	4.66641	0.973087	4.71479	0.98578	4.76015	0.994873	4.7537	0.998427	4.56198
0.995927	1.20563	0.995927	1.20298	0.992053	1.39008	0.97556	2.39724	0.929333	3.67783	0.808067	5.19354	0.454425	7.51241										0.808067	5.19354	0.897087	4.70795	0.95426	4.61308	0.97556	4.68108	0.987107	4.73707	0.99542	4.7456	0.99872	4.55858
0.996393	1.1866	0.996393	1.18346	0.992833	1.3584	0.977807	2.33538	0.935767	3.58163	0.825593	5.03849	0.5	7.28089										0.825593	5.03849	0.90648	4.61156	0.95844	4.56212	0.977807	4.64858	0.98832	4.71481	0.99592	4.7381	0.998987	4.55545
0.996813	1.16906	0.996813	1.16542	0.99354	1.32877	0.979847	2.27638	0.941613	3.49016	0.84152	4.89129	0.545575	7.04004										0.84152	4.89129	0.91502	4.51991	0.96224	4.51339	0.979847	4.61724	0.98942	4.69336	0.996373	4.73119	0.999233	4.55257
0.997193	1.15291	0.997193	1.14878	0.994187	1.30108	0.9817	2.22008	0.946933	3.40317	0.855993	4.75154	0.586996	6.80578										0.855993	4.75154	0.92278	4.43275	0.965693	4.46677	0.9817	4.58698	0.99042	4.67274	0.996787	4.72482	0.999453	4.54992
0.99754	1.13805	0.99754	1.13344	0.994767	1.27523	0.983387	2.16635	0.951767	3.32044	0.86914	4.61886	0.624641	6.58336										0.86914	4.61886	0.929833	4.34985	0.968827	4.42215	0.983387	4.55775	0.991327	4.65298	0.997167	4.71896	0.999653	4.5475
0.997853	1.12439	0.997853	1.1193	0.9953	1.25112	0.98492	2.11505	0.95616	3.24172	0.881093	4.49289	0.658855	6.37219										0.881093	4.49289	0.93624	4.27097	0.97168	4.37942	0.98492	4.52947	0.992153	4.63408	0.997507	4.71356	0.999833	4.54528
0.99814	1.11185	0.99814	1.10629	0.99578	1.22867	0.986313	2.06606	0.960153	3.16681	0.891947	4.37326	0.689953	6.17173										0.891947	4.37326	0.942067	4.1959	0.974273	4.33848	0.986313	4.50211	0.9929	4.61606	0.997813	4.70861	1	4.54322
0.9984	1.10035	0.9984	1.09433	0.99622	1.20777	0.98758	2.01925	0.96378	3.0955	0.901813	4.25967	0.718213	5.98142										0.901813	4.25967	0.94736	4.12445	0.976627	4.29923	0.98758	4.47561	0.993587	4.59892	0.998093	4.70406
0.99864	1.08981	0.99864	1.08334	0.99662	1.18835	0.988727	1.97451	0.96708	3.0276	0.91078	4.15179	0.7439	5.80076										0.91078	4.15179	0.952167	4.05641	0.978767	4.26158	0.988727	4.44993	0.9942	4.58266	0.998347	4.69989
0.998853	1.08016	0.998853	1.07324	0.99698	1.17031	0.989773	1.93173	0.97008	2.96292	0.918933	4.04932	0.76724	5.62926										0.918933	4.04932	0.95654	3.99161	0.980713	4.22543	0.989773	4.42504	0.994767	4.56729	0.99858	4.69607
0.999047	1.07137	0.999047	1.06398	0.997313	1.15358	0.990727	1.89082	0.972813	2.9013	0.926333	3.95199	0.78846	5.46645										0.926333	3.95199	0.960507	3.92987	0.98248	4.19071	0.990727	4.40091	0.99528	4.55279	0.998793	4.69257
0.999227	1.06342	0.999227	1.05548	0.997607	1.13808	0.991587	1.85166	0.975287	2.84255	0.93306	3.85952	0.80774	5.31189										0.93306	3.85952	0.96412	3.87104	0.984087	4.15734	0.991587	4.37753	0.995747	4.53915	0.99898	4.68937
0.999387	1.05636	0.999387	1.04769	0.99788	1.12374	0.992373	1.81418	0.977547	2.78654	0.939173	3.77166	0.825267	5.16516										0.939173	3.77166	0.9674	3.81494	0.985547	4.12524	0.992373	4.35489	0.996167	4.52634	0.99916	4.68644
0.999533	1.05043	0.999533	1.04073	0.998127	1.1105	0.993087	1.77828	0.979593	2.7331	0.944733	3.68816	0.841193	5.02585										0.944733	3.68816	0.97038	3.76145	0.98688	4.09433	0.993087	4.33299	0.996553	4.51436	0.999313	4.68376
0.999667	1.04633	0.999667	1.03503	0.998353	1.0983	0.99374	1.74389	0.981453	2.6821	0.94978	3.60879	0.855667	4.89358										0.94978	3.60879	0.973087	3.71042	0.98808	4.06456	0.99374	4.31185	0.9969	4.50316	0.99946	4.68132
0.999787	1.0447	0.999787	1.03112	0.998553	1.08708	0.994327	1.71092	0.983147	2.63341	0.954367	3.53334	0.868827	4.76799										0.954367	3.53334	0.975547	3.66171	0.98918	4.03586	0.994327	4.29146	0.99722	4.49273	0.999587	4.67908
0.9999	1.04039	0.9999	1.02479	0.99874	1.07681	0.99486	1.6793	0.984687	2.5869	0.958533	3.4616	0.88078	4.64874										0.958533	3.4616	0.97778	3.61521	0.990173	4.00816	0.99486	4.27185	0.997507	4.48302	0.999707	4.67705
1	1.01032	1	0.996179	0.998907	1.06744	0.995347	1.64896	0.986087	2.54244	0.962327	3.39337	0.891647	4.53549										0.962327	3.39337	0.979813	3.5708	0.99108	3.9814	0.995347	4.25303	0.997767	4.474	0.999813	4.67519
				0.99906	1.05893	0.995793	1.61984	0.98736	2.49994	0.965767	3.32846	0.901527	4.42794										0.965767	3.32846	0.98166	3.52836	0.991907	3.95554	0.995793	4.235	0.998007	4.46564	0.999913	4.67349
				0.9992	1.05125	0.996193	1.59188	0.988513	2.45927	0.968893	3.2667	0.9105	4.32578										0.968893	3.2667	0.98334	3.48778	0.992653	3.93052	0.996193	4.21779	0.998227	4.4579	1	4.67192
				0.999327	1.04438	0.99656	1.56501	0.989567	2.42035	0.971733	3.20793	0.91866	4.22874										0.971733	3.20793	0.984867	3.44898	0.993333	3.90629	0.99656	4.20139	0.99842	4.45075
				0.99944	1.03828	0.996893	1.53917	0.99052	2.38308	0.97432	3.15197	0.926073	4.13654										0.97432	3.15197	0.986253	3.41184	0.993953	3.88282	0.996893	4.18581	0.9986	4.44415
				0.999547	1.0329	0.997193	1.51433	0.991393	2.34736	0.976667	3.09868	0.932813	4.04895										0.976667	3.09868	0.987507	3.37629	0.994513	3.86008	0.997193	4.17106	0.998767	4.43807
				0.99964	1.0282	0.997467	1.49042	0.99218	2.31312	0.9788	3.04791	0.93894	3.96571										0.9788	3.04791	0.988653	3.34223	0.99502	3.83804	0.997467	4.15713	0.998913	4.43247
				0.999727	1.02413	0.99772	1.46741	0.9929	2.28028	0.980733	2.99954	0.944507	3.88659										0.980733	2.99954	0.989693	3.30959	0.995487	3.81668	0.99772	4.14399	0.999047	4.42732
				0.999807	1.02064	0.997947	1.44526	0.993553	2.24875	0.9825	2.95343	0.949567	3.81139										0.9825	2.95343	0.99064	3.27828	0.995907	3.796	0.997947	4.13165	0.999167	4.42258
				0.999873	1.01766	0.998153	1.42392	0.994147	2.21848	0.9841	2.90947	0.95416	3.73989										0.9841	2.90947	0.9915	3.24824	0.996293	3.77599	0.998153	4.12007	0.99928	4.41824
				0.99994	1.01513	0.99834	1.40337	0.99468	2.18938	0.985553	2.86753	0.95834	3.67191										0.985553	2.86753	0.99228	3.21939	0.99664	3.75665	0.99834	4.10924	0.99938	4.41426
				1	1.01297	0.998507	1.38359	0.995173	2.16141	0.986873	2.82751	0.96214	3.60725										0.986873	2.82751	0.992987	3.19166	0.996953	3.73798	0.998507	4.09912	0.999473	4.41061
						0.998667	1.36455	0.99562	2.1345	0.988073	2.7893	0.965593	3.54575										0.988073	2.7893	0.993633	3.165	0.99724	3.72001	0.998667	4.0897	0.999553	4.40727
						0.998807	1.34625	0.996027	2.10858	0.989167	2.75281	0.968727	3.48723										0.989167	2.75281	0.99422	3.13934	0.997507	3.70273	0.998807	4.08094	0.999633	4.40421
						0.998933	1.32866	0.996393	2.08362	0.99016	2.71795	0.97158	3.43155										0.99016	2.71795	0.994747	3.11463	0.99774	3.68616	0.998933	4.07281	0.9997	4.40141
						0.999047	1.3118	0.996727	2.05956	0.99106	2.68462	0.974173	3.37856										0.99106	2.68462	0.995233	3.09081	0.99796	3.67032	0.999047	4.06528	0.99976	4.39885
						0.999153	1.29565	0.997033	2.03634	0.99188	2.65274	0.976527	3.3281										0.99188	2.65274	0.995673	3.06782	0.998153	3.6552	0.999153	4.05831	0.99982	4.39651
						0.999253	1.28022	0.997307	2.01393	0.99262	2.62224	0.978667	3.28006										0.99262	2.62224	0.996073	3.04563	0.998333	3.64083	0.999253	4.05188	0.999873	4.39437
						0.99934	1.2655	0.99756	1.99228	0.9933	2.59304	0.980613	3.2343										0.9933	2.59304	0.996433	3.02417	0.998493	3.62719	0.99934	4.04594	0.99992	4.39242
						0.999413	1.2515	0.997787	1.97136	0.993913	2.56507	0.98238	3.1907										0.993913	2.56507	0.996767	3.00342	0.99864	3.61429	0.999413	4.04048	0.99996	4.39064
						0.999487	1.23822	0.997993	1.95113	0.994467	2.53826	0.983987	3.14915										0.994467	2.53826	0.997067	2.98334	0.998773	3.60212	0.999487	4.03545	1	4.38899
						0.999553	1.22566	0.998187	1.93155	0.99498	2.51255	0.985447	3.10954										0.99498	2.51255	0.99734	2.96389	0.9989	3.59067	0.999553	4.03083
						0.999613	1.2138	0.99836	1.91261	0.99544	2.48788	0.986773	3.07178										0.99544	2.48788	0.997587	2.94505	0.999007	3.57993	0.999613	4.02658
						0.999667	1.20265	0.998513	1.89428	0.99586	2.4642	0.98798	3.03576										0.99586	2.4642	0.997807	2.9268	0.999107	3.56986	0.999667	4.02269
						0.99972	1.19219	0.998653	1.87654	0.99624	2.44144	0.98908	3.0014										0.99624	2.44144	0.998013	2.90911	0.9992	3.56046	0.99972	4.01912
						0.99976	1.1824	0.998787	1.85938	0.99658	2.41955	0.990073	2.9686										0.99658	2.41955	0.9982	2.89199	0.99928	3.5517	0.99976	4.01585
						0.9998	1.17328	0.9989	1.84279	0.9969	2.39849	0.99098	2.93729										0.9969	2.39849	0.998367	2.87542	0.99936	3.54354	0.9998	4.01287
						0.99984	1.16479	0.999007	1.82677	0.99718	2.37821	0.9918	2.90739										0.99718	2.37821	0.99852	2.8594	0.999427	3.53596	0.99984	4.01013
						0.999873	1.15691	0.999107	1.81131	0.99744	2.35866	0.992553	2.87882										0.99744	2.35866	0.99866	2.84394	0.999487	3.52894	0.999873	4.00764
						0.9999	1.14962	0.999193	1.79642	0.99768	2.3398	0.993233	2.85151										0.99768	2.3398	0.998787	2.82904	0.999547	3.52243	0.9999	4.00536
						0.999933	1.14289	0.999273	1.7821	0.997893	2.3216	0.993847	2.8254										0.997893	2.3216	0.9989	2.81472	0.9996	3.51642	0.999933	4.00328
						0.999953	1.13668	0.999347	1.76836	0.998087	2.30401	0.994407	2.80043										0.998087	2.30401	0.999007	2.80097	0.999647	3.51087	0.999953	4.00138
						0.99998	1.131	0.999413	1.7552	0.998267	2.28701	0.99492	2.77653										0.998267	2.28701	0.9991	2.78781	0.999687	3.50576	0.99998	3.99965
						1	1.12569	0.999473	1.74263	0.998427	2.27056	0.995387	2.75364										0.998427	2.27056	0.999187	2.77525	0.999727	3.50105	1	3.99805
								0.999527	1.73064	0.998573	2.25463	0.995807	2.73172										0.998573	2.25463	0.999267	2.76329	0.99976	3.49672
								0.999573	1.71924	0.998707	2.2392	0.996187	2.71071										0.998707	2.2392	0.99934	2.75193	0.999793	3.49274
								0.99962	1.70843	0.998827	2.22426	0.99654	2.69056										0.998827	2.22426	0.9994	2.74117	0.99982	3.48909
								0.99966	1.6982	0.998933	2.20979	0.996853	2.67123										0.998933	2.20979	0.99946	2.73101	0.999847	3.48574
								0.9997	1.68855	0.999033	2.19578	0.99714	2.65266										0.999033	2.19578	0.999513	2.72144	0.999873	3.48267
								0.999733	1.67946	0.999127	2.18223	0.9974	2.63483										0.999127	2.18223	0.999567	2.71244	0.999893	3.47986
								0.999767	1.67093	0.999207	2.16913	0.99764	2.61767										0.999207	2.16913	0.999607	2.70401	0.999913	3.47729
								0.999793	1.66294	0.99928	2.15649	0.997853	2.60117										0.99928	2.15649	0.999647	2.69613	0.999933	3.47493
								0.99982	1.65546	0.999347	2.14431	0.998053	2.58528										0.999347	2.14431	0.999687	2.68877	0.999947	3.47278
								0.99984	1.64849	0.999413	2.13259	0.998233	2.56995										0.999413	2.13259	0.99972	2.68192	0.99996	3.47082
								0.99986	1.642	0.999467	2.12135	0.998393	2.55517										0.999467	2.12135	0.999747	2.67555	0.999973	3.46902
								0.99988	1.63597	0.99952	2.11058	0.99854	2.54088										0.99952	2.11058	0.999773	2.66964	0.999987	3.46738
								0.9999	1.63038	0.999567	2.1003	0.998673	2.52707										0.999567	2.1003	0.9998	2.66416	1	3.46587
								0.999913	1.6252	0.999607	2.09051	0.998793	2.51371										0.999607	2.09051	0.999827	2.6591
								0.999927	1.62041	0.999647	2.08121	0.998907	2.50077										0.999647	2.08121	0.999847	2.65443
								0.99994	1.61599	0.99968	2.0724	0.999007	2.48824										0.99968	2.0724	0.99986	2.65011
								0.999953	1.61191	0.999713	2.06407	0.9991	2.47611										0.999713	2.06407	0.99988	2.64614
								0.999967	1.60816	0.99974	2.05622	0.99918	2.46436										0.99974	2.05622	0.999893	2.64248
								0.999973	1.60471	0.999767	2.04884	0.99926	2.45298										0.999767	2.04884	0.999907	2.63912
								0.999987	1.60153	0.999793	2.04192	0.999327	2.44199										0.999793	2.04192	0.99992	2.63604
								0.999993	1.59863	0.999813	2.03545	0.999387	2.43136										0.999813	2.03545	0.999933	2.63321
								1	1.59592	0.999833	2.0294	0.999447	2.42112										0.999833	2.0294	0.999947	2.63062
										0.999847	2.02377	0.999493	2.41125										0.999847	2.02377	0.999953	2.62824
										0.999867	2.01854	0.99954	2.40178										0.999867	2.01854	0.99996	2.62607
										0.99988	2.01368	0.999587	2.39269										0.99988	2.01368	0.999967	2.62408
										0.999893	2.00918	0.999627	2.38401										0.999893	2.00918	0.99998	2.62227
										0.999907	2.00501	0.99966	2.37573										0.999907	2.00501	0.999987	2.62061
										0.999913	2.00116	0.999693	2.36786										0.999913	2.00116	0.999987	2.61909
										0.999927	1.99762	0.99972	2.36039										0.999927	1.99762	0.999993	2.61771
										0.999933	1.99435	0.999747	2.35333										0.999933	1.99435	1	2.61643
										0.999947	1.99134	0.999773	2.34668										0.999947	1.99134
										0.999953	1.98857	0.999793	2.34042										0.999953	1.98857
										0.99996	1.98603	0.999813	2.33455										0.99996	1.98603
										0.999967	1.9837	0.999827	2.32906										0.999967	1.9837
										0.999967	1.98156	0.999847	2.32392										0.999967	1.98156
										0.999973	1.97961	0.99986	2.31914										0.999973	1.97961
										0.99998	1.97782	0.999873	2.31468										0.99998	1.97782
										0.999987	1.97618	0.999887	2.31055										0.999987	1.97618
										0.999987	1.97468	0.9999	2.30671										0.999987	1.97468
										0.999993	1.97332	0.999907	2.30316										0.999993	1.97332
										0.999993	1.97207	0.99992	2.29988										0.999993	1.97207
										1	1.97093	0.999927	2.29685										1	1.97093
										1	1.96988	0.999933	2.29406										1	1.96988
												0.99994	2.29149
												0.999947	2.28913
												0.999953	2.28696
												0.99996	2.28497
												0.99996	2.28314
												0.999967	2.28147
												0.999973	2.27994
												0.999973	2.27854
												0.99998	2.27726
												0.99998	2.27609
												0.99998	2.27503
												0.999987	2.27405
												0.999987	2.27317
												0.999987	2.27236
												0.999993	2.27162
												0.999993	2.27095
												0.999993	2.27033
												0.999993	2.26978
												1	2.26927
												1	2.26881
												1	2.26838
												1	2.268

## Sheet: Pressure Variation Flank Gap
TT = 0.1 δ* = 0.001 ϒ = 1.1 C* = 0.2																							TT = 0.1 P = 102 ϒ = 1.1 C* = 0.2																							TT = 0.1 δ* = 0.005 ϒ = 1.1 P = 1
P = 10-3		P = 10-2		P = 10-1		P = 100		P = 101		P = 102		P = 103											δ* = 0.001		δ* = 0.002		δ* = 0.005		δ* = 0.01		δ* = 0.02		δ* = 0.05		δ* = 0.1											C* = 0.2		C* = 0.4
x/Lf	p/pl	x/Lf	p/pl	x/Lf	p/pl	x/Lf	p/pl	x/Lf	p/pl	x/Lf	p/pl	x/Lf	p/pl										x/Lf	p/pl	x/Lf	p/pl	x/Lf	p/pl	x/Lf	p/pl	x/Lf	p/pl	x/Lf	p/pl	x/Lf	p/pl										x/Lf	p/pl	x/Lf	p/pl
0.540222	1	0.540222	1	0.540222	1	0.540222	1	0.540222	1	0.540222	1	0.540222	1										0.540222	1	0.540255	1	0.540356	1	0.540524	1	0.540859	1	0.541857	1	0.543499	1										0.541857	1	0.571795	1
0.540195	1	0.540212	1	0.540218	1	0.540218	1	0.540219	0.999999	0.540219	1	0.540219	1										0.540219	1	0.54025	1	0.540342	1	0.540494	1	0.5408	0.999997	0.541713	0.999815	0.543218	0.99668										0.541676	0.999979	0.571472	0.99835
0.540167	1	0.540202	1	0.540215	1	0.540214	1	0.540215	0.999998	0.540216	1	0.540216	1										0.540216	1	0.540243	1	0.540326	1	0.540463	1	0.540739	0.999997	0.541561	0.999645	0.542923	0.994483										0.541486	0.999991	0.571135	0.997626
0.540137	1	0.540192	1	0.540211	1	0.540209	1	0.540212	0.999997	0.540213	1	0.540213	1										0.540213	1	0.540237	1	0.540311	1	0.54043	1	0.540675	0.999999	0.541403	0.99944	0.542613	0.992425										0.541288	1.00001	0.570781	0.997094
0.540106	1	0.540181	1	0.540207	1	0.540205	1	0.540208	0.999996	0.540209	1	0.54021	1										0.540209	1	0.54023	1	0.540294	1	0.540396	1	0.540608	1	0.541237	0.99921	0.542288	0.990313										0.54108	1.00003	0.570412	0.996519
0.540072	1	0.540169	1	0.540203	1	0.5402	1	0.540204	0.999996	0.540205	1	0.540206	1										0.540206	1	0.540223	1	0.540276	1	0.54036	1	0.540537	1	0.541062	0.99896	0.541948	0.988176										0.540862	1.00004	0.570025	0.995942
0.540037	1	0.540157	1	0.540199	1	0.540195	1	0.5402	0.999995	0.540202	1	0.540202	1										0.540202	1	0.540216	1	0.540258	1	0.540323	1	0.540463	1	0.54088	0.998685	0.541591	0.986038										0.540634	1.00006	0.569621	0.995363
0.54	1	0.540143	1	0.540194	1	0.540189	1	0.540196	0.999995	0.540198	1	0.540199	1										0.540198	1	0.540208	1	0.540239	1.00001	0.540283	1	0.540386	1	0.540688	0.998384	0.541216	0.983909										0.540395	1.00008	0.569198	0.994775
0.53996	1	0.54013	1	0.540189	1	0.540184	1	0.540191	0.999994	0.540194	1	0.540195	1										0.540194	1	0.5402	1	0.540218	1.00001	0.540242	1	0.540304	1.00001	0.540487	0.998058	0.540823	0.981799										0.540144	1.00009	0.568756	0.994179
0.539918	1	0.540115	1	0.540184	1	0.540178	1	0.540187	0.999994	0.540189	1	0.540191	1										0.540189	1	0.540191	1	0.540197	1.00001	0.540198	1	0.540219	1.00001	0.540276	0.997703	0.540412	0.979716										0.539882	1.00011	0.568293	0.993578
0.539873	1	0.540099	1	0.540179	1	0.540172	1	0.540182	0.999994	0.540185	1	0.540186	1										0.540185	1	0.540182	1	0.540175	1.00001	0.540153	1.00001	0.540129	1.00001	0.540055	0.997319	0.53998	0.977673										0.539608	1.00013	0.567809	0.992974
0.539826	1	0.540083	1	0.540173	1	0.540165	1	0.540177	0.999994	0.54018	1	0.540182	1										0.54018	1	0.540173	1	0.540151	1.00001	0.540105	1.00001	0.540036	1.00001	0.539823	0.9969	0.539527	0.975678										0.53932	1.00015	0.567303	0.992366
0.539776	1	0.540066	1	0.540167	1	0.540158	1	0.540171	0.999993	0.540175	1	0.540177	1										0.540175	1	0.540163	1	0.540127	1.00001	0.540055	1.00001	0.539937	1.00001	0.53958	0.996444	0.539052	0.973739										0.539019	1.00016	0.566774	0.991757
0.539723	1	0.540047	1	0.54016	1	0.540151	1	0.540166	0.999993	0.54017	1	0.540172	1										0.54017	1	0.540153	1	0.540101	1.00001	0.540002	1.00001	0.539834	1.00001	0.539326	0.995942	0.538553	0.971863										0.538703	1.00018	0.56622	0.991147
0.539667	1	0.540028	1	0.540154	1	0.540144	1	0.54016	0.999992	0.540164	1	0.540166	1										0.540164	1	0.540142	1	0.540074	1.00001	0.539947	1.00001	0.539726	1.00001	0.539058	0.99539	0.538031	0.970051										0.538373	1.0002	0.565641	0.990537
0.539608	1	0.540007	1	0.540146	1	0.540136	1	0.540153	0.999992	0.540158	1	0.540161	1										0.540158	1	0.54013	1	0.540045	1.00001	0.53989	1.00001	0.539613	1.00001	0.538778	0.994784	0.537483	0.968306										0.538027	1.00022	0.565035	0.989928
0.539545	1	0.539986	1	0.540139	1	0.540128	1	0.540147	0.999992	0.540152	1	0.540155	1										0.540152	1	0.540118	1	0.540015	1.00001	0.539829	1.00001	0.539494	1.00002	0.538484	0.994123	0.536909	0.966629										0.537664	1.00024	0.564401	0.989321
0.539479	1	0.539963	1	0.540131	1.00001	0.540119	1	0.54014	0.999991	0.540146	1	0.540149	1										0.540146	1	0.540106	1	0.539984	1.00001	0.539766	1.00001	0.539369	1.00002	0.538176	0.993404	0.536306	0.965017										0.537284	1.00026	0.563739	0.988716
0.539408	1	0.539939	1	0.540122	1.00001	0.54011	1	0.540133	0.999991	0.540139	1	0.540142	1										0.540139	1	0.540092	1	0.539951	1.00001	0.539699	1.00001	0.539239	1.00002	0.537853	0.992623	0.535674	0.96347										0.536887	1.00028	0.563045	0.988113
0.539334	1	0.539913	1	0.540113	1.00001	0.540101	1	0.540125	0.99999	0.540132	1	0.540135	1										0.540132	1	0.540079	1	0.539917	1.00001	0.539629	1.00001	0.539102	1.00002	0.537514	0.991778	0.535011	0.961983										0.53647	1.0003	0.56232	0.987512
0.539254	1	0.539886	1	0.540104	1.00001	0.540091	1	0.540117	0.99999	0.540125	1	0.540128	1										0.540125	1	0.540064	1	0.539881	1.00001	0.539556	1.00001	0.538958	1.00002	0.537159	0.990866	0.534316	0.960551										0.536034	1.00032	0.561562	0.986912
0.539171	1	0.539858	1	0.540094	1.00001	0.54008	1	0.540109	0.99999	0.540117	1	0.540121	1										0.540117	1	0.540049	1	0.539842	1.00001	0.539479	1.00001	0.538807	1.00002	0.536787	0.989888	0.533588	0.959167										0.535577	1.00034	0.560769	0.986314
0.539082	1	0.539827	1	0.540084	1.00001	0.540069	1	0.5401	0.999989	0.540109	1	0.540113	1										0.540109	1	0.540033	1	0.539803	1.00001	0.539399	1.00001	0.538649	1.00003	0.536396	0.98884	0.532823	0.957824										0.535098	1.00036	0.559939	0.985715
0.538988	1	0.539796	1	0.540072	1.00001	0.540058	1	0.540091	0.999989	0.5401	1	0.540105	1										0.540101	1	0.540016	1	0.539761	1.00001	0.539314	1.00001	0.538484	1.00003	0.535987	0.987716	0.532022	0.956515										0.534597	1.00039	0.559071	0.985115
0.538889	1	0.539762	1	0.540061	1.00001	0.540046	1	0.540081	0.999989	0.540092	1	0.540096	1										0.540092	1	0.539998	1	0.539717	1.00001	0.539226	1.00001	0.53831	1.00003	0.535557	0.986511	0.531181	0.95523										0.534072	1.00041	0.558163	0.984513
0.538783	1	0.539726	1	0.540048	1.00001	0.540033	1	0.540071	0.999988	0.540082	1	0.540087	1										0.540082	1	0.53998	1	0.539671	1.00001	0.539133	1.00001	0.538128	1.00003	0.535107	0.985223	0.5303	0.953961										0.533522	1.00043	0.557214	0.983906
0.538672	1	0.539688	1	0.540035	1.00001	0.54002	1	0.54006	0.999988	0.540072	1	0.540077	1										0.540072	1	0.53996	1	0.539622	1.00001	0.539035	1.00001	0.537937	1.00003	0.534634	0.983849	0.529375	0.952697										0.532946	1.00045	0.556221	0.983292
0.538553	1	0.539649	1	0.540022	1.00001	0.540006	1	0.540049	0.999987	0.540062	1	0.540067	1										0.540062	1	0.53994	1	0.539571	1.00001	0.538933	1.00001	0.537737	1.00003	0.534139	0.98239	0.528406	0.951427										0.532342	1.00047	0.555182	0.982667
0.538428	1	0.539606	1	0.540007	1.00001	0.539991	1	0.540037	0.999987	0.540051	1	0.540057	1										0.540051	1	0.539918	1	0.539518	1.00002	0.538826	1.00001	0.537527	1.00004	0.53362	0.980839	0.527389	0.950136										0.53171	1.00049	0.554095	0.982023
0.538296	1	0.539562	1	0.539992	1.00001	0.539976	1	0.540025	0.999986	0.54004	1	0.540045	1										0.54004	1	0.539896	1	0.539462	1.00002	0.538714	1.00001	0.537306	1.00004	0.533075	0.97919	0.526323	0.948804										0.531048	1.00051	0.552959	0.981353
0.538155	1	0.539515	1	0.539975	1.00001	0.53996	1	0.540012	0.999986	0.540028	1	0.540034	1										0.540028	1	0.539872	1	0.539403	1.00002	0.538596	1.00001	0.537076	1.00004	0.532504	0.977439	0.525205	0.947401										0.530355	1.00053	0.55177	0.980651
0.538006	1	0.539465	1	0.539958	1.00001	0.539943	1	0.539999	0.999985	0.540016	1	0.540022	1										0.540016	1	0.539847	1	0.539342	1.00002	0.538473	1.00001	0.536834	1.00004	0.531906	0.975579	0.524032	0.945889										0.529629	1.00054	0.550527	0.979911
0.537849	1	0.539413	1	0.53994	1.00001	0.539925	1	0.539985	0.999985	0.540002	1	0.540009	1										0.540002	1	0.539821	1	0.539277	1.00002	0.538343	1.00001	0.53658	1.00005	0.531278	0.973606	0.522803	0.944214										0.528868	1.00056	0.549226	0.979126
0.537682	1	0.539357	1	0.539921	1.00001	0.539907	1	0.53997	0.999985	0.539989	1	0.539995	1										0.539989	1	0.539794	1	0.539209	1.00002	0.538208	1.00001	0.536314	1.00005	0.53062	0.971515	0.521513	0.942317										0.528072	1.00057	0.547866	0.978288
0.537505	1	0.539298	1	0.539901	1.00001	0.539887	1	0.539954	0.999984	0.539974	1	0.539981	1										0.539974	1	0.539765	1	0.539138	1.00002	0.538065	1.00001	0.536035	1.00005	0.529929	0.969302	0.520161	0.940127										0.527237	1.00059	0.546443	0.977388
0.537318	1	0.539236	1	0.539879	1.00001	0.539867	1	0.539938	0.999984	0.539959	1	0.539967	1										0.539959	1	0.539735	1	0.539063	1.00002	0.537916	1.00001	0.535742	1.00005	0.529205	0.966964	0.518743	0.93758										0.526364	1.0006	0.544955	0.976416
0.53712	1	0.539171	1	0.539857	1.00001	0.539846	1	0.539921	0.999983	0.539943	1	0.539951	1										0.539943	1	0.539704	1	0.538985	1.00002	0.537759	1.00001	0.535435	1.00006	0.528446	0.9645	0.517256	0.934626										0.525448	1.0006	0.543398	0.975363
0.53691	1	0.539101	1	0.539833	1.00001	0.539823	1	0.539902	0.999983	0.539927	1	0.539935	1										0.539927	1	0.539671	1	0.538902	1.00002	0.537595	1.00001	0.535113	1.00006	0.52765	0.96191	0.515696	0.931235										0.52449	1.00061	0.54177	0.974219
0.536687	1	0.539028	1	0.539808	1.00001	0.5398	1	0.539884	0.999983	0.539909	1	0.539918	1										0.539909	1	0.539636	1	0.538816	1.00002	0.537423	1.00001	0.534776	1.00006	0.526816	0.959197	0.51406	0.927401										0.523485	1.00061	0.540067	0.972974
0.536452	1	0.53895	1	0.539781	1.00001	0.539775	1	0.539864	0.999983	0.539891	1	0.5399	1										0.539891	1	0.5396	1	0.538725	1.00002	0.537242	1.00001	0.534422	1.00007	0.52594	0.956366	0.512345	0.923141										0.522434	1.00061	0.538286	0.97162
0.536202	1	0.538868	1	0.539753	1.00001	0.539749	1	0.539843	0.999982	0.539872	1	0.539881	1										0.539872	1	0.539561	1	0.53863	1.00002	0.537053	1.00001	0.534051	1.00007	0.525023	0.953427	0.510547	0.918497										0.521332	1.0006	0.536423	0.970148
0.535938	1	0.538782	1	0.539724	1.00001	0.539722	1	0.539821	0.999982	0.539851	1	0.539861	1										0.539851	1	0.539521	1	0.53853	1.00002	0.536854	1.00001	0.533663	1.00007	0.52406	0.950394	0.50866	0.913529										0.520179	1.00059	0.534475	0.96855
0.535658	1	0.53869	1	0.539693	1.00001	0.539693	1	0.539798	0.999982	0.53983	1	0.53984	1										0.53983	1	0.539479	1	0.538425	1.00002	0.536646	1.00001	0.533255	1.00008	0.523051	0.947283	0.506682	0.908317										0.51897	1.00057	0.532437	0.966822
0.535362	1	0.538593	1	0.53966	1.00001	0.539663	1	0.539774	0.999981	0.539808	1	0.539818	1										0.539808	1	0.539435	1	0.538315	1.00002	0.536428	1.00001	0.532827	1.00008	0.521993	0.944113	0.504608	0.902946										0.517704	1.00055	0.530305	0.964959
0.535048	1	0.538491	1	0.539625	1.00001	0.539632	1	0.539749	0.999981	0.539785	1	0.539796	1										0.539785	1	0.539388	1	0.538199	1.00002	0.536199	1.00001	0.532379	1.00008	0.520883	0.940904	0.502433	0.897505										0.516379	1.00053	0.528076	0.962958
0.534715	1	0.538383	1	0.539588	1.00001	0.539599	1	0.539722	0.999981	0.53976	1	0.539771	1										0.53976	1	0.53934	1	0.538078	1.00002	0.535959	1.00001	0.531909	1.00009	0.51972	0.93769	0.500152	0.892081										0.51499	1.0005	0.525744	0.960816
0.534363	1	0.538268	1	0.539549	1.00001	0.539565	1	0.539694	0.999981	0.539735	1	0.539746	1										0.539735	1	0.539289	1	0.537951	1.00002	0.535707	1.00001	0.531416	1.00009	0.5185	0.93451	0.49776	0.886746										0.513536	1.00046	0.523305	0.958534
0.53399	1	0.538148	1	0.539508	1.00001	0.539528	1	0.539665	0.999981	0.539708	1	0.53972	1										0.539708	1	0.539235	1	0.537817	1.00002	0.535443	1.00001	0.530899	1.0001	0.51722	0.93141	0.495251	0.881522										0.512013	1.00041	0.520754	0.956113
0.533595	1	0.53802	1	0.539465	1.00001	0.53949	1	0.539635	0.99998	0.53968	1	0.539692	1										0.53968	1	0.539179	1	0.537677	1.00002	0.535166	1.00001	0.530357	1.0001	0.515879	0.928431	0.492621	0.876347										0.510418	1.00035	0.518086	0.953551
0.533176	1	0.537885	1	0.539419	1.00001	0.539451	1	0.539602	0.99998	0.53965	1	0.539663	1										0.53965	1	0.53912	1	0.53753	1.00002	0.534876	1.00001	0.529788	1.0001	0.514472	0.925611	0.489863	0.871043										0.508747	1.00029	0.515295	0.950848
0.532733	1	0.537742	1	0.53937	1.00001	0.539409	1	0.539569	0.99998	0.539619	1	0.539632	1										0.539619	1	0.539058	1	0.537375	1.00002	0.534571	1.00001	0.529193	1.00011	0.512997	0.922993	0.48697	0.865327										0.506997	1.00022	0.512377	0.948005
0.532264	1	0.537591	1	0.539319	1.00001	0.539365	1	0.539533	0.99998	0.539586	1	0.5396	1										0.539586	1	0.538992	1	0.537213	1.00002	0.534252	1.00001	0.528568	1.00011	0.51145	0.920625	0.483937	0.858889										0.505164	1.00013	0.509325	0.94502
0.531767	1	0.537432	1	0.539266	1.00001	0.539319	1	0.539496	0.99998	0.539552	1	0.539566	1										0.539552	1	0.538924	1	0.537043	1.00002	0.533917	1.00001	0.527913	1.00011	0.509828	0.918555	0.480757	0.851498										0.503245	1.00003	0.506133	0.941895
0.53124	1	0.537263	1	0.539209	1.00001	0.539271	1	0.539457	0.99998	0.539516	1	0.539531	1										0.539516	1	0.538853	1	0.536865	1.00002	0.533566	1.00001	0.527226	1.00012	0.508128	0.916829	0.477422	0.843053										0.501234	0.99992	0.502795	0.938625
0.530682	1	0.537085	1	0.539148	1.00001	0.53922	1	0.539416	0.99998	0.539479	1	0.539493	1										0.539479	1	0.538777	1	0.536677	1.00002	0.533198	1.00001	0.526505	1.00012	0.506344	0.915498	0.473926	0.833578										0.499128	0.999792	0.499304	0.935209
0.530092	1	0.536897	1	0.539085	1.00001	0.539167	1	0.539374	0.99998	0.539439	1	0.539454	1										0.539439	1	0.538698	1	0.536481	1.00002	0.532812	1.00001	0.52575	1.00012	0.504475	0.914623	0.470259	0.823249										0.496923	0.999646	0.495653	0.93164
0.529466	1	0.536698	1	0.539018	1.00001	0.539111	1	0.539329	0.99998	0.539398	1	0.539413	1										0.539398	1	0.538616	1	0.536274	1.00002	0.532407	1.00001	0.524958	1.00012	0.502514	0.914295	0.466415	0.812426										0.494613	0.99948	0.491835	0.927914
0.528804	1	0.536487	1	0.538947	1.00001	0.539053	1	0.539281	0.99998	0.539355	1	0.53937	1										0.539355	1	0.538529	1	0.536058	1.00002	0.531982	1.00001	0.524127	1.00013	0.500458	0.914659	0.462384	0.801622										0.492194	0.999291	0.487842	0.924023
0.528102	1	0.536265	1	0.538872	1.00001	0.538991	1	0.539232	0.99998	0.539309	1	0.539325	1										0.539309	1	0.538437	1	0.53583	1.00002	0.531537	1.00001	0.523257	1.00013	0.498302	0.915904	0.458158	0.79139										0.48966	0.999078	0.483668	0.91996
0.527358	1	0.536029	1	0.538793	1.00001	0.538927	1	0.53918	0.99998	0.539261	1	0.539278	1										0.539261	1	0.538342	1	0.535592	1.00002	0.53107	1.00001	0.522344	1.00013	0.496042	0.918234	0.453728	0.782006										0.487007	0.998835	0.479302	0.915719
0.526571	1	0.535781	1	0.53871	1.00001	0.538859	1	0.539125	0.99998	0.539211	1	0.539228	1										0.539211	1	0.538241	1	0.535341	1.00001	0.53058	1.00001	0.521386	1.00013	0.493672	0.921776	0.449082	0.773194										0.484228	0.99856	0.474738	0.91129
0.525737	1	0.535518	1	0.538622	1.00001	0.538789	1	0.539068	0.99998	0.539158	1	0.539176	1										0.539158	1	0.538136	1	0.535078	1.00001	0.530067	1.00001	0.520382	1.00013	0.491187	0.92613	0.444213	0.764147										0.481318	0.998246	0.469965	0.906666
0.524854	1	0.53524	1	0.538529	1.00001	0.538714	1	0.539008	0.99998	0.539103	1	0.539121	1										0.539103	1	0.538025	1	0.534802	1.00001	0.529528	1.00001	0.51933	1.00013	0.488581	0.93028	0.439107	0.753572										0.47827	0.99789	0.464975	0.901839
0.523919	1	0.534947	1	0.538431	1.00001	0.538637	1	0.538945	0.99998	0.539045	1	0.539063	1										0.539045	1	0.537909	1	0.534513	1.00001	0.528964	1.00001	0.518226	1.00013	0.485849	0.93278	0.433755	0.74015										0.475078	0.997483	0.459759	0.896802
0.522928	1	0.534636	1	0.538327	1.00001	0.538555	1	0.538879	0.99998	0.538984	1	0.539003	1										0.538984	1	0.537787	1	0.534209	1.00001	0.528371	1.00001	0.517069	1.00013	0.482985	0.931141	0.428145	0.723515										0.471736	0.99702	0.454305	0.891545
0.521879	1	0.534308	1	0.538217	1.00001	0.538469	1	0.53881	0.99998	0.538921	1	0.538939	1										0.538921	1	0.537659	1	0.53389	1.00001	0.52775	1.00001	0.515855	1.00013	0.479981	0.924129	0.422265	0.705042										0.468235	0.996489	0.448604	0.886058
0.520768	1	0.533962	1	0.538102	1.00001	0.538379	1	0.538737	0.999981	0.538854	1	0.538872	1										0.538854	1	0.537525	1	0.533555	1.00001	0.527099	1.00001	0.514583	1.00013	0.476832	0.912695	0.416101	0.687701										0.46457	0.995881	0.442645	0.880331
0.519591	1	0.533595	1	0.53798	1.00001	0.538285	1	0.538661	0.999981	0.538784	1	0.538802	1										0.538784	1	0.537384	1	0.533204	1.00001	0.526416	1.00001	0.513249	1.00013	0.473531	0.898435	0.409642	0.673401										0.460731	0.995182	0.436416	0.874353
0.518344	1	0.533208	1	0.537851	1.00001	0.538186	1	0.53858	0.999982	0.53871	1	0.538729	1										0.53871	1	0.537236	1	0.532835	1.00001	0.5257	1.00001	0.51185	1.00012	0.470069	0.883441	0.402871	0.663449										0.456712	0.994375	0.429906	0.868109
0.517024	1	0.532798	1	0.537714	1.00001	0.538082	1	0.538496	0.999982	0.538633	1	0.538652	1										0.538633	1	0.537081	1	0.532448	1.00001	0.524949	1.00001	0.510383	1.00012	0.46644	0.869407	0.395777	0.656049										0.452503	0.993442	0.423104	0.861582
0.515625	1	0.532365	1	0.53757	1.00001	0.537973	1	0.538408	0.999983	0.538552	1	0.538571	1										0.538552	1	0.536919	1	0.532042	1.00001	0.524162	1.00001	0.508845	1.00011	0.462636	0.857057	0.388342	0.644721										0.448096	0.992359	0.415995	0.85475
0.514144	1	0.531908	1	0.537419	1.00001	0.537859	1	0.538316	0.999983	0.538467	1	0.538486	1										0.538467	1	0.536748	1	0.531616	1.00001	0.523336	1.00001	0.507232	1.00011	0.458647	0.846434	0.380553	0.623885										0.443481	0.991097	0.408568	0.847588
0.512576	1	0.531424	1	0.537258	1.00001	0.537739	1	0.538218	0.999984	0.538378	1	0.538397	1										0.538378	1	0.536568	1	0.531168	1.00001	0.52247	1.00001	0.505541	1.0001	0.454466	0.837442	0.372392	0.594088										0.43865	0.989618	0.400809	0.840067
0.510915	1	0.530913	1	0.537089	1.00001	0.537613	1	0.538117	0.999985	0.538284	1	0.538303	1										0.538284	1	0.53638	1	0.530699	1.00001	0.521562	1.00001	0.503768	1.00009	0.450082	0.829752	0.363843	0.561839										0.433591	0.987879	0.392704	0.832149
0.509155	1	0.530372	1	0.53691	1.00001	0.537481	1	0.53801	0.999985	0.538186	1	0.538205	1										0.538186	1	0.536183	1	0.530206	1.00001	0.52061	1.00001	0.501909	1.00009	0.445487	0.822831	0.354888	0.537671										0.428295	0.985824	0.384239	0.823789
0.507292	1	0.529801	1	0.536721	1.00001	0.537343	1	0.537897	0.999986	0.538083	1	0.538102	1										0.538083	1	0.535975	1	0.529689	1.00001	0.519611	1.00001	0.49996	1.00008	0.44067	0.816002	0.345509	0.52596										0.422752	0.983382	0.375399	0.814929
0.505318	1	0.529197	1	0.536521	1.00001	0.537198	1	0.53778	0.999987	0.537975	1	0.537994	1										0.537975	1	0.535758	1	0.529146	1.00001	0.518564	1.00001	0.497916	1.00007	0.435622	0.808885	0.335687	0.528671										0.416948	0.980466	0.36617	0.805498
0.503228	1	0.528559	1	0.53631	1.00001	0.537045	1	0.537656	0.999988	0.537861	1	0.53788	1										0.537861	1	0.53553	1	0.528576	1.00001	0.517466	1.00001	0.495773	1.00005	0.43033	0.801403	0.325403	0.528604										0.410873	0.976966	0.356535	0.795396
0.501014	1	0.527884	1	0.536088	1.00001	0.536886	1	0.537527	0.999989	0.537743	1	0.537761	1										0.537743	1	0.53529	1	0.527978	1.00001	0.516315	1.00001	0.493527	1.00004	0.424783	0.793553	0.314636	0.484906										0.404514	0.972744	0.346478	0.784495
0.498669	1	0.527171	1	0.535853	1.00001	0.536718	1	0.537391	0.99999	0.537618	1	0.537635	1										0.537618	1	0.535039	1	0.527351	1.00001	0.515107	1.00001	0.491171	1.00002	0.41897	0.785334	0.303364	0.407227										0.397858	0.967631	0.335985	0.772647
0.496186	1	0.526417	1	0.535605	1.00001	0.536542	1	0.537248	0.999992	0.537487	1	0.537504	1										0.537487	1	0.534775	1	0.526692	1.00001	0.513841	1.00001	0.488701	1.00001	0.412878	0.776724	0.291568	0.354202										0.390893	0.961424	0.325037	0.759662
0.493556	1	0.52562	1	0.535343	1.00001	0.536358	1	0.537098	0.999993	0.53735	1	0.537366	1										0.53735	1	0.534498	1	0.526001	1.00001	0.512513	1.00001	0.486112	0.999986	0.406494	0.767656	0.279223	0.354309										0.383604	0.953882	0.313618	0.745271
0.490771	1	0.524777	1	0.535066	1.00001	0.536165	1	0.536941	0.999994	0.537205	1	0.537221	1										0.537205	1	0.534208	1	0.525275	1.00001	0.511121	1.00001	0.483397	0.999964	0.399804	0.758074	0.266306	0.384428										0.375976	0.944743	0.30171	0.729108
0.487822	1	0.523887	1	0.534774	1.00001	0.535962	1	0.536776	0.999995	0.537054	1	0.537069	1										0.537054	1	0.533903	1	0.524514	1.00001	0.509661	1	0.48055	0.99994	0.392795	0.747878	0.25342	0.417894										0.367996	0.933739	0.289296	0.71093
0.484699	1	0.522946	1	0.534465	1.00001	0.535749	1	0.536603	0.999996	0.536896	1	0.536909	1										0.536896	1	0.533583	1	0.523715	1.00001	0.50813	1	0.477566	0.999913	0.385452	0.737008	0.24116	0.451676										0.359647	0.920652	0.276358	0.691011
0.481391	1	0.521951	1	0.534139	1.00001	0.535526	1	0.536422	0.999998	0.536729	1	0.536741	1										0.536729	1	0.533247	1	0.522876	1.00001	0.506524	1	0.474437	0.999882	0.377759	0.725325	0.229497	0.488248										0.350914	0.905342	0.263467	0.670926
0.477888	1	0.520899	1	0.533795	1.00001	0.535291	1	0.536232	0.999999	0.536555	1	0.536565	1										0.536555	1	0.532894	1	0.521996	1.00001	0.50484	1	0.471157	0.999849	0.3697	0.71266	0.218398	0.528338										0.341779	0.887702	0.251189	0.651128
0.474178	1	0.519787	1	0.533431	1.00001	0.535045	1	0.536032	1	0.536372	1	0.536381	1										0.536372	1	0.532524	1	0.521072	1.00001	0.503075	0.999998	0.467717	0.999811	0.36126	0.698627	0.207836	0.572098										0.332226	0.86761	0.239492	0.629727
0.47025	1	0.518612	1	0.533047	1.00001	0.534788	1	0.535822	1	0.53618	1	0.536187	1										0.53618	1	0.532136	1	0.520102	1.00001	0.501224	0.999996	0.464112	0.999769	0.352421	0.682917	0.197783	0.619605										0.322236	0.844942	0.228347	0.606751
0.466091	1	0.51737	1	0.532642	1.00001	0.534517	1	0.535602	1	0.535978	1	0.535983	1										0.535978	1	0.531729	1	0.519085	1.00001	0.499282	0.999994	0.460333	0.999723	0.343165	0.66546	0.188214	0.671048										0.311791	0.819469	0.217728	0.585725
0.461687	1	0.516057	1	0.532213	1.00001	0.534234	1	0.535371	1	0.535766	1	0.53577	1										0.535766	1	0.531301	1	0.518017	1.00001	0.497247	0.999991	0.456371	0.999671	0.333474	0.646301	0.179107	0.726628										0.300872	0.790855	0.207607	0.570429
0.457023	1	0.514669	1	0.531761	1.00001	0.533936	1	0.535129	1	0.535545	1	0.535545	1										0.535545	1	0.530853	1	0.516896	1.00001	0.495112	0.999989	0.452217	0.999613	0.323328	0.623829	0.170434	0.78651										0.289459	0.758549	0.197961	0.561943
0.452086	1	0.513202	1	0.531284	1.00001	0.533624	1	0.534875	1.00001	0.535312	1	0.53531	1										0.535312	1	0.530382	1	0.515719	1.00001	0.492874	0.999985	0.447864	0.999548	0.312709	0.594724	0.162179	0.850773										0.277532	0.722006	0.188765	0.551449
0.446858	1	0.511651	1	0.530779	1.00001	0.533296	1	0.534608	1.00001	0.535068	1	0.535063	1										0.535068	1	0.529888	1	0.514485	1.00001	0.490527	0.999982	0.4433	0.999475	0.301595	0.559395	0.154317	0.919603										0.26507	0.680342	0.179998	0.518278
0.441324	1	0.510012	1	0.530247	1.00001	0.532953	1	0.534329	1.00001	0.534811	1	0.534803	1										0.534812	1	0.529369	1	0.513189	1.00001	0.488066	0.999977	0.438517	0.999394	0.289965	0.529801	0.146832	0.993062										0.252637	0.63537	0.171638	0.470875
0.435465	1	0.50828	1	0.529685	1.00001	0.532592	1	0.534035	1.00001	0.534543	1	0.534531	1										0.534543	1	0.528825	1	0.511829	1.00001	0.485485	0.999973	0.433503	0.999302	0.277798	0.490703	0.139699	1.07113										0.240799	0.589796	0.163664	0.445657
0.429262	1	0.506448	1	0.529091	1.00001	0.532214	1	0.533727	1.00001	0.534261	1	0.534245	1										0.534261	1	0.528254	1	0.510401	1.00001	0.48278	0.999968	0.428248	0.9992	0.26507	0.388816	0.132906	1.15385										0.22952	0.546443	0.156059	0.463192
0.422698	1	0.504513	1	0.528464	1.00001	0.531818	1	0.533404	1.00001	0.533965	1	0.533945	1										0.533965	1	0.527654	1	0.508903	1.00001	0.479943	0.999962	0.422741	0.999084	0.252373	0.261938	0.126437	1.24116										0.218775	0.506727	0.148803	0.50759
0.415749	1	0.502466	1	0.527801	1.00001	0.531402	1	0.533065	1.00001	0.533655	1	0.53363	1										0.533655	1	0.527025	1	0.507331	1.00001	0.476968	0.999956	0.41697	0.998953	0.240297	0.211713	0.120274	1.33298										0.208537	0.460853	0.14188	0.556776
0.408396	1	0.500304	1	0.527102	1.00001	0.530965	1	0.532709	1.00001	0.533329	1	0.533299	1										0.533329	1	0.526365	1	0.505681	1.00001	0.473849	0.999949	0.410922	0.998805	0.228807	0.225972	0.114401	1.42916										0.198785	0.408129	0.135274	0.606792
0.400614	1	0.498018	1	0.526363	1.00001	0.530507	1	0.532335	1.00001	0.532987	1	0.532952	1										0.532987	1	0.525672	1	0.503949	1.00001	0.470579	0.99994	0.404585	0.998637	0.217873	0.250654	0.108807	1.52953										0.18949	0.373862	0.12897	0.659097
0.39238	1	0.495602	1	0.525583	1.00001	0.530027	1	0.531944	1.00001	0.532629	1	0.532587	1										0.532629	1	0.524945	1	0.502132	1.00001	0.46715	0.999931	0.397946	0.998445	0.20747	0.274407	0.103475	1.63383										0.180631	0.379299	0.122952	0.715225
0.383669	1	0.493048	1	0.524759	1.00001	0.529523	1	0.531533	1.00001	0.532253	1	0.532205	1										0.532253	1	0.524182	1	0.500224	1.00001	0.463555	0.999921	0.390989	0.998225	0.197568	0.299006	0.0983954	1.74181										0.172188	0.413154	0.117208	0.775645
0.374455	1	0.490348	1	0.523889	1.00001	0.528995	1	0.531101	1.00001	0.531858	1	0.531803	1										0.531858	1	0.523381	1	0.498223	1.00001	0.459786	0.99991	0.383701	0.997973	0.188144	0.326299	0.0935539	1.85312										0.16414	0.45438	0.111724	0.840429
0.364708	1	0.487495	1	0.522971	1.00001	0.52844	1	0.530649	1.00001	0.531444	1	0.531382	1										0.531444	1	0.522541	1	0.496122	1.00001	0.455835	0.999898	0.376068	0.997681	0.179171	0.356398	0.0889385	1.96741										0.156468	0.496457	0.106487	0.909618
0.354402	1	0.48448	1	0.522	1.00001	0.527859	1	0.530174	1.00001	0.53101	1	0.530939	1										0.53101	1	0.521659	1	0.493917	1.00001	0.451692	0.999884	0.368072	0.997341	0.170632	0.389346	0.0845405	2.08429										0.149152	0.540431	0.101487	0.983261
0.343505	1	0.481293	1	0.520976	1.00001	0.527249	1	0.529676	1.00001	0.530555	1	0.530475	1										0.530555	1	0.520733	1	0.491604	1.00001	0.44735	0.999868	0.359698	0.996944	0.162499	0.425328	0.0803512	2.20334										0.142176	0.58775	0.0967123	1.06144
0.331985	1	0.477924	1	0.519894	1.00001	0.526608	1	0.529153	1.00001	0.530077	1	0.529987	1										0.530077	1	0.519762	1	0.489175	1.00001	0.442797	0.99985	0.350929	0.996476	0.154757	0.464566	0.0763557	2.32412										0.135525	0.639074	0.0921515	1.14412
0.319811	1	0.474364	1	0.518751	1.00001	0.525937	1	0.528604	1.00001	0.529575	1	0.529475	1										0.529575	1	0.518743	1	0.486627	1	0.438025	0.99983	0.341748	0.995917	0.147382	0.507268	0.0725483	2.44619										0.129178	0.69452	0.0877957	1.23127
0.306946	1	0.470602	1	0.517545	1.00001	0.525233	1	0.528029	1.00001	0.529049	1	0.528937	1										0.529049	1	0.517673	1	0.483953	1	0.433023	0.999808	0.332135	0.995245	0.140357	0.553633	0.0689171	2.56908										0.123129	0.754166	0.0836328	1.32289
0.293357	1	0.466626	1	0.516271	1.00001	0.524494	1	0.527425	1.00001	0.528497	1	0.528373	1										0.528497	1	0.51655	1	0.481147	1	0.42778	0.999783	0.322074	0.994423	0.133666	0.603853	0.0654592	2.69237										0.117357	0.818117	0.0796589	1.41888
0.279004	1	0.462424	1	0.514925	1.00001	0.523719	1	0.526791	1.00001	0.527918	1	0.527781	1										0.527918	1	0.515372	1	0.478202	1	0.422284	0.999754	0.311544	0.993396	0.127295	0.658108	0.0621601	2.8156										0.11185	0.886484	0.0758642	1.51906
0.263849	1	0.457983	1	0.513504	1.00001	0.522905	1	0.526126	1.00001	0.527311	1	0.527159	1										0.527311	1	0.514136	1	0.475111	1	0.416525	0.999722	0.300524	0.992075	0.121223	0.716563	0.0590165	2.93837										0.106598	0.95936	0.0722344	1.62323
0.248745	1.00001	0.45329	1	0.512003	1.00001	0.522052	1	0.525428	1.00001	0.526674	1	0.526507	1										0.526674	1	0.512838	1	0.471868	0.999998	0.410489	0.999686	0.288995	0.990243	0.115439	0.779366	0.056017	3.06026										0.101589	1.03681	0.0687693	1.73115
0.234525	1.00001	0.448332	1	0.510418	1.00001	0.521158	1	0.524696	1.00001	0.526005	1	0.525822	1										0.526005	1	0.511476	1	0.468465	0.999996	0.404164	0.999644	0.276934	0.987473	0.109927	0.846639	0.0531614	3.18091										0.0968092	1.11882	0.0654545	1.84253
0.221143	1.00001	0.443093	1	0.508745	1.00001	0.520219	1	0.523928	1.00001	0.525304	1	0.525103	1										0.525304	1	0.510048	1	0.464894	0.999994	0.397536	0.999597	0.26432	0.982245	0.104675	0.91847	0.0504351	3.29998										0.0922469	1.20534	0.0622899	1.95704
0.208542	1.00001	0.437557	1	0.506978	1.00001	0.519234	1	0.523122	1.00001	0.524568	1	0.524348	1										0.524568	1	0.508548	1	0.461147	0.999992	0.390591	0.999544	0.251737	0.971327	0.0996686	0.99491	0.0478381	3.41715										0.0878936	1.29622	0.0592659	2.07433
0.196675	1.00001	0.431708	1	0.505112	1.00001	0.518201	1	0.522276	1.00001	0.523796	1	0.523555	1										0.523796	1	0.506974	1	0.457216	0.999989	0.383315	0.999482	0.23977	0.952999	0.0948998	1.07597	0.0453614	3.53215										0.0837411	1.39144	0.0563775	2.19402
0.185498	1.00001	0.42553	1	0.503141	1.00001	0.517118	1	0.521389	1.00001	0.522986	1	0.522723	1										0.522986	1	0.505322	1	0.453091	0.999986	0.375693	0.999411	0.228383	0.929258	0.0903544	1.16161	0.0430024	3.64473										0.0797752	1.49094	0.0536151	2.31573
0.17497	1.00001	0.419002	1	0.50106	1.00001	0.515981	1	0.520458	1.00001	0.522136	1	0.52185	1										0.522136	1	0.503589	1	0.448762	0.999983	0.367709	0.99933	0.21755	0.902837	0.0860209	1.2518	0.0407519	3.75469										0.075993	1.59445	0.0509739	2.43902
0.165053	1.00002	0.412108	1	0.498862	1.00001	0.514789	1	0.519481	1.00001	0.521244	1	0.520934	1										0.521244	1	0.50177	1	0.444221	0.999979	0.359347	0.999235	0.207241	0.872876	0.081891	1.34641	0.0386044	3.86185										0.0723832	1.70164	0.048449	2.56347
0.155704	1.00002	0.404826	1	0.496542	1.00001	0.513538	1	0.518456	1.00002	0.520309	1	0.519971	1										0.520309	1	0.499861	1	0.439457	0.999975	0.35059	0.999124	0.197429	0.839065	0.0779561	1.44525	0.0365597	3.96608										0.0689374	1.81221	0.0460404	2.68864
0.146896	1.00002	0.397135	1	0.494091	1.00001	0.512226	1	0.51738	1.00001	0.519327	1	0.518961	1										0.519327	1	0.497858	1	0.434459	0.99997	0.34142	0.998994	0.188092	0.801972	0.0742022	1.54812	0.034606	4.06725										0.0656499	1.92584	0.0437336	2.81409
0.138592	1.00003	0.389013	1	0.491503	1.00001	0.510849	1	0.516252	1.00002	0.518298	1	0.517901	1										0.518298	1	0.495756	1	0.429215	0.999965	0.331819	0.99884	0.179204	0.761778	0.0706263	1.65474	0.0327464	4.16528										0.0625122	2.04217	0.0415286	2.93944
0.130764	1.00004	0.380438	1	0.488771	1.00001	0.509405	1	0.515067	1.00002	0.517218	1	0.516788	1										0.517218	1	0.493551	1	0.423715	0.999959	0.321769	0.998655	0.170742	0.717125	0.0672144	1.76483	0.0309719	4.26013										0.0595158	2.16082	0.0394253	3.06426
0.123382	1.00005	0.371385	1	0.485886	1.00001	0.50789	1	0.513825	1.00002	0.516085	1	0.515619	1										0.516085	1	0.491236	1	0.417945	0.999952	0.311249	0.998431	0.162685	0.667615	0.0639636	1.87802	0.0292826	4.35176										0.056658	2.28137	0.0374141	3.1882
0.116423	1.00006	0.361829	1	0.482839	1.00001	0.506301	1	0.512521	1.00002	0.514896	1	0.514393	1										0.514896	1	0.488807	1	0.411894	0.999944	0.300241	0.998158	0.155014	0.611755	0.0608655	1.99395	0.0276698	4.44014										0.0539273	2.40342	0.0354901	3.31088
0.109858	1.00008	0.351743	1	0.479622	1.00001	0.504635	1	0.511153	1.00002	0.513649	1	0.513105	1										0.513649	1	0.486258	1	0.405547	0.999935	0.288722	0.997819	0.147707	0.553568	0.0579115	2.1122	0.0261303	4.5253										0.0513211	2.52651	0.0336486	3.432
0.103665	1.0001	0.3411	1	0.476225	1.00001	0.502886	1	0.509718	1.00002	0.51234	1	0.511754	1										0.51234	1	0.483583	1	0.398891	0.999925	0.276672	0.997392	0.140749	0.494799	0.0550933	2.23236	0.0246643	4.60726										0.0488363	2.65023	0.0318894	3.55124
0.097825	1.00013	0.329871	1	0.472639	1.00001	0.501052	1	0.508212	1.00002	0.510967	1	0.510335	1										0.510967	1	0.480776	0.999999	0.391911	0.999913	0.264068	0.996842	0.134121	0.399562	0.0524078	2.35398	0.0232659	4.68606										0.0464618	2.77416	0.0302077	3.66834
0.0923166	1.00017	0.318026	1	0.468852	1.00001	0.499128	1	0.506632	1.00002	0.509527	1	0.508845	1										0.509527	1	0.477831	0.999999	0.384592	0.9999	0.251495	0.996169	0.127808	0.305155	0.0498468	2.47661	0.0219351	4.76174										0.0441948	2.89789	0.0286036	3.78307
0.0871178	1.00022	0.305534	1	0.464853	1.00001	0.49711	1	0.504974	1.00002	0.508016	1	0.507282	1										0.508016	1	0.47474	0.999999	0.376918	0.999884	0.239539	0.99537	0.121792	0.285217	0.0474045	2.59982	0.020663	4.83436										0.0420323	3.02104	0.0270674	3.89524
0.0822123	1.00028	0.292363	1	0.460632	1.00001	0.494993	1	0.503234	1.00002	0.506431	1	0.505641	1										0.506431	1	0.471498	0.999999	0.368873	0.999866	0.228166	0.994416	0.116061	0.312988	0.0450752	2.72316	0.0194497	4.90396										0.039966	3.14324	0.025599	4.00466
0.077584	1.00037	0.278479	1	0.456176	1.00001	0.492772	1	0.501409	1.00002	0.504768	1	0.503919	1										0.504768	1	0.468095	0.999999	0.36044	0.999845	0.217345	0.993278	0.110601	0.347221	0.0428562	2.8462	0.0182951	4.97062										0.0379957	3.26415	0.0241935	4.11121
0.0732163	1.00048	0.263847	1	0.451471	1.00001	0.490443	1	0.499494	1.00002	0.503024	1	0.50211	1										0.503024	1	0.464525	0.999998	0.351602	0.99982	0.20705	0.99191	0.105397	0.382387	0.0407389	2.96856	0.0171934	5.03444										0.0361131	3.38347	0.0228511	4.21476
0.0690958	1.00063	0.249261	1	0.446504	1.00001	0.488	1	0.497484	1.00002	0.501194	1	0.500212	1										0.501194	1	0.460779	0.999998	0.342339	0.99979	0.197256	0.990273	0.100438	0.419765	0.0387206	3.08984	0.0161416	5.09548										0.0343153	3.5009	0.0215717	4.31523
0.0652063	1.00083	0.235503	1.00001	0.441261	1.00001	0.485437	1	0.495376	1.00002	0.499274	1	0.49822	1										0.499274	1	0.456849	0.999998	0.332634	0.999755	0.187932	0.988281	0.0957118	0.460798	0.0367956	3.20969	0.0151398	5.15387										0.0326023	3.61621	0.0203456	4.41256
0.061534	1.00109	0.222525	1.00001	0.435727	1.00001	0.482749	1	0.493164	1.00002	0.497259	1	0.496128	1										0.497259	1	0.452725	0.999997	0.322465	0.999713	0.179057	0.985866	0.0912087	0.505482	0.034961	3.32779	0.014185	5.20969										0.0309627	3.72916	0.0191728	4.50671
0.0580709	1.00142	0.210281	1.00001	0.429885	1.00001	0.479929	1	0.490843	1.00002	0.495146	1	0.493933	1										0.495146	1	0.448399	0.999997	0.311814	0.999661	0.170612	0.982849	0.0869153	0.553962	0.0332112	3.44385	0.0132743	5.26305										0.0293995	3.83955	0.0180533	4.59767
0.0548005	1.00187	0.198729	1.00001	0.42372	1.00001	0.476971	1	0.488409	1.00002	0.492929	1	0.491628	1										0.49293	1	0.443861	0.999996	0.300658	0.999598	0.162572	0.97908	0.0828233	0.606393	0.0315435	3.55762	0.0124047	5.31402										0.027907	3.94723	0.0169775	4.68545
0.0517123	1.00245	0.187823	1.00001	0.417213	1.00001	0.473869	1	0.485854	1.00001	0.490604	1	0.48921	1										0.490604	1	0.439099	0.999996	0.288975	0.999518	0.154915	0.974101	0.0789244	0.662981	0.029952	3.66888	0.0115762	5.36269										0.0264823	4.05206	0.0159549	4.77005
0.0488005	1.00322	0.177532	1.00001	0.410346	1.00001	0.470615	1	0.483174	1.00001	0.488164	1	0.486671	1										0.488164	1	0.434105	0.999995	0.276745	0.999418	0.147624	0.967425	0.0752049	0.723883	0.028434	3.77743	0.0107859	5.40916										0.0251227	4.15393	0.014976	4.8515
0.046049	1.00422	0.167816	1.00001	0.4031	1.00001	0.467203	1	0.480362	1.00001	0.485605	1	0.484006	1										0.485605	1	0.428866	0.999994	0.263942	0.999288	0.140681	0.95763	0.071662	0.789235	0.0269867	3.88312	0.0100339	5.4535										0.0238252	4.25275	0.0140407	4.92987
0.0434523	1.00553	0.158641	1.00002	0.395455	1.00001	0.463623	1	0.477411	1.00001	0.48292	1	0.481209	1										0.48292	1	0.42337	0.999993	0.251174	0.999129	0.13407	0.94311	0.068282	0.859144	0.0256072	3.98583	0.00931407	5.49581										0.0225842	4.34846	0.0131441	5.00518
0.0410023	1.00724	0.149979	1.00002	0.38739	1.00001	0.45987	1	0.474316	1.00001	0.480104	1	0.478273	1										0.480104	1	0.417606	0.999993	0.239038	0.998941	0.12777	0.91991	0.0650619	0.933687	0.02429	4.08544	0.00862957	5.53615										0.0213998	4.44105	0.0122863	5.07752
0.0386881	1.00947	0.141795	1.00002	0.378882	1.00001	0.455932	1	0.471069	1.00001	0.47715	1	0.475191	1										0.47715	1	0.411561	0.999992	0.227507	0.998716	0.121771	0.886073	0.0619908	1.01291	0.0230377	4.18191	0.00797737	5.57463										0.0202691	4.53047	0.0114721	5.14695
0.0365043	1.01237	0.134064	1.00003	0.369908	1.00001	0.451804	1	0.467663	1.00001	0.474051	1	0.471957	1										0.474051	1	0.405221	0.99999	0.216546	0.998448	0.116055	0.838978	0.0590632	1.09679	0.0218392	4.27518	0.00735455	5.61132										0.0191921	4.61675	0.010687	5.21354
0.0344427	1.01612	0.126763	1.00004	0.360445	1.00001	0.447474	1	0.464089	1.00001	0.4708	1	0.468562	1										0.4708	1	0.398572	0.999989	0.206128	0.99813	0.110611	0.780999	0.0562709	1.18528	0.0207	4.36523	0.00676111	5.64631										0.0181603	4.69989	0.0099407	5.27738
0.0324951	1.02097	0.119861	1.00005	0.350467	1.00001	0.442933	1	0.46034	1.00001	0.46739	0.999999	0.464999	1										0.46739	0.999999	0.391601	0.999988	0.196221	0.997751	0.105423	0.710135	0.0536082	1.27831	0.0196117	4.45206	0.0061941	5.67967										0.0171767	4.77991	0.00922347	5.33854
0.030659	1.02721	0.113343	1.00006	0.339947	1.00001	0.438172	1	0.456408	1.00001	0.463813	0.999999	0.46126	1										0.463814	0.999999	0.384292	0.999986	0.186803	0.997299	0.100478	0.62963	0.0510697	1.37574	0.0185742	4.53569	0.00565354	5.71146										0.0162382	4.85686	0.00854017	5.39712
0.0289234	1.0352	0.10718	1.00008	0.328858	1.00001	0.433179	1	0.452282	1.00001	0.460062	0.999999	0.457336	1										0.460062	0.999999	0.376629	0.999984	0.177845	0.996763	0.095768	0.519181	0.0486498	1.47737	0.0175849	4.61615	0.00513942	5.74177										0.0153421	4.93079	0.00788591	5.4532
0.0272855	1.04539	0.101356	1.0001	0.317173	1.00001	0.427943	1	0.447955	1.00001	0.456127	0.999999	0.453217	1										0.456127	0.999999	0.368596	0.999981	0.169325	0.996124	0.0912772	0.37081	0.046343	1.58296	0.0166408	4.69347	0.00464877	5.77065										0.0144856	5.00177	0.00726074	5.50686
0.02574	1.05828	0.0958531	1.00013	0.30486	1.00001	0.422455	1	0.443416	1.00001	0.452	0.999999	0.448895	1										0.452	0.999999	0.360176	0.999979	0.16122	0.995364	0.0869998	0.286077	0.0441439	1.69223	0.015739	4.76772	0.00418166	5.79818										0.0136686	5.06986	0.00666465	5.5582
0.0242787	1.0745	0.0906488	1.00017	0.291889	1.00001	0.4167	1	0.438656	1.00001	0.447671	0.999999	0.44436	1										0.447672	0.999999	0.351352	0.999976	0.153513	0.994459	0.0829222	0.297789	0.0420441	1.80486	0.0148825	4.83895	0.00373513	5.82442										0.0128884	5.13514	0.00609281	5.6073
0.0229016	1.09474	0.0857298	1.00022	0.278229	1.00001	0.410666	1	0.433662	1.00001	0.443132	0.999999	0.439601	1										0.443132	0.999999	0.342105	0.999972	0.14618	0.993383	0.0790335	0.336075	0.0400436	1.92048	0.0140628	4.90724	0.00330914	5.84941										0.012145	5.19769	0.00555001	5.65424
0.0216006	1.11978	0.081077	1.00028	0.263847	1.00001	0.404342	1	0.428426	1.00001	0.438371	0.999999	0.434607	0.999999										0.438371	0.999999	0.332416	0.999968	0.1392	0.992102	0.0753309	0.373576	0.038137	2.0387	0.0132826	4.97265	0.00290371	5.87322										0.0114327	5.25759	0.00502664	5.69912
0.0203701	1.15046	0.0766822	1.00037	0.249508	1.00001	0.397712	1	0.422934	1.00001	0.433378	0.999999	0.429367	0.999999										0.433378	0.999999	0.322267	0.999962	0.132559	0.990577	0.0717979	0.411389	0.0363159	2.1591	0.0125391	5.03528	0.00251589	5.8959										0.0107542	5.31492	0.00452745	5.74201
0.0192103	1.18767	0.0725237	1.00048	0.235968	1.00001	0.390763	1	0.417175	1.00001	0.428142	0.999999	0.423869	0.999999										0.428143	0.999999	0.311636	0.999956	0.126239	0.988761	0.0684318	0.452077	0.034583	2.28124	0.0118296	5.0952	0.00214575	5.91754										0.0101069	5.36977	0.00404769	5.78299
0.0181156	1.23228	0.0685906	1.00062	0.223185	1.00001	0.383481	1	0.411135	1.00001	0.422652	0.999998	0.418101	0.999999										0.422653	0.999998	0.300503	0.999948	0.120224	0.986599	0.0652245	0.496925	0.0329275	2.40467	0.0111512	5.15249	0.00179322	5.93819										0.00948785	5.42222	0.00359213	5.82215
0.0170809	1.28516	0.0648722	1.00081	0.211115	1.00001	0.375849	1	0.404803	1.00001	0.416896	0.999998	0.41205	0.999999										0.416896	0.999998	0.288845	0.999938	0.114498	0.984018	0.062165	0.545647	0.0313492	2.52895	0.0105067	5.20727	0.00145828	5.9579										0.00889709	5.47237	0.00315599	5.85954
0.0161057	1.34704	0.0613574	1.00105	0.199712	1.00001	0.367852	1	0.398164	1.00001	0.410861	0.999998	0.405703	0.999998										0.410861	0.999998	0.27664	0.999926	0.109048	0.980942	0.0592478	0.598397	0.0298454	2.65363	0.00989043	5.25961	0.00113804	5.97661										0.00833173	5.52029	0.0027392	5.89525
0.015185	1.41858	0.0580328	1.00137	0.18894	1.00001	0.359474	1	0.391203	1.00001	0.404533	0.999998	0.399044	0.999998										0.404533	0.999998	0.263867	0.99991	0.103859	0.977248	0.0564673	0.655322	0.0284106	2.77826	0.00930527	5.30962	0.000832523	5.9943										0.00779463	5.56608	0.0023418	5.92934
0.0143131	1.50024	0.0548875	1.00178	0.178762	1.00001	0.350696	1	0.383906	1.00001	0.397899	0.999998	0.392061	0.999998										0.3979	0.999998	0.251125	0.999891	0.0989178	0.972819	0.0538183	0.71663	0.0270447	2.90243	0.0087456	5.35737	0.000541667	6.01103										0.00728016	5.60983	0.00195895	5.96193
0.0134927	1.59231	0.0519133	1.00231	0.169144	1.00001	0.341502	0.999999	0.376258	1.00001	0.390946	0.999997	0.384736	0.999997										0.390946	0.999997	0.239017	0.999867	0.0942168	0.967394	0.0512896	0.782457	0.0257396	3.02575	0.00821132	5.40295	0.00026552	6.02704										0.0067883	5.6516	0.0015955	5.99313
0.0127159	1.69485	0.0490993	1.00301	0.160056	1.00001	0.331873	0.999999	0.368242	1.00001	0.383658	0.999997	0.377056	0.999997										0.383658	0.999997	0.22751	0.99984	0.0897364	0.960707	0.0488814	0.852906	0.0244951	3.14783	0.00770253	5.44646	1.10461e-06	6.04256										0.00631906	5.69149	0.00124656	6.02295
0.0119853	1.80774	0.0464401	1.00391	0.151464	1.00001	0.321789	0.999999	0.359841	1.00001	0.376019	0.999997	0.369002	0.999996										0.376019	0.999997	0.216574	0.999807	0.0854713	0.951904	0.0465854	0.92806	0.0233087	3.26832	0.00721631	5.48799	-0.00026331	6.0582										0.00587244	5.72957	0.000912166	6.05129
0.0112927	1.93062	0.0439222	1.00508	0.14334	1.00001	0.311232	0.999998	0.351039	1.00001	0.368015	0.999996	0.360559	0.999996										0.368015	0.999996	0.206173	0.999768	0.0814106	0.939793	0.0443934	1.00797	0.0221774	3.38692	0.00675271	5.5276	-0.000542391	6.07443										0.00544562	5.76592	0.000597165	6.07815
0.0106407	2.06293	0.0415428	1.00659	0.135659	1.00002	0.30018	0.999997	0.341816	1.00001	0.359627	0.999996	0.351707	0.999995										0.359627	0.999996	0.196286	0.999721	0.0775435	0.919992	0.0423053	1.09265	0.0210985	3.50334	0.00631174	5.56539	-0.000830314	6.09127										0.00503573	5.80061	0.000291841	6.10382
0.0100242	2.20395	0.0392911	1.00854	0.128398	1.00002	0.288612	0.999997	0.332155	1.00001	0.350839	0.999995	0.342429	0.999994										0.350839	0.999995	0.186885	0.999665	0.0738589	0.885167	0.0403158	1.18204	0.0200693	3.61734	0.00589056	5.60142	-0.0011329	6.10884										0.00464846	5.83371	1.06883e-06	6.12861
0.00944016	2.35283	0.0371617	1.01105	0.121529	1.00002	0.276506	0.999996	0.322036	1.00001	0.341633	0.999994	0.332706	0.999993										0.341634	0.999994	0.177944	0.999598	0.0703515	0.81654	0.0384166	1.27606	0.019087	3.72872	0.00548914	5.63577	-0.0014502	6.12718										0.00427534	5.86531	-0.000289704	6.15351
0.00889149	2.50856	0.0351462	1.01428	0.115032	1.00003	0.263839	0.999994	0.311438	1.00001	0.331991	0.999994	0.322516	0.999992										0.331991	0.999994	0.169438	0.999518	0.0670103	0.715234	0.0366077	1.37456	0.0181516	3.83729	0.00510473	5.66851	-0.00177923	6.14635										0.00391916	5.89545	-0.000595028	6.17926
0.00837272	2.67006	0.0332421	1.01842	0.108888	1.00003	0.251208	0.999993	0.300342	1.00001	0.321892	0.999993	0.311841	0.99999										0.321893	0.999993	0.161348	0.999422	0.0638271	0.569559	0.0348808	1.47735	0.0172576	3.9429	0.00474008	5.69975	-0.0021259	6.16636										0.00358277	5.92421	-0.000910028	6.20588
0.00788379	2.83615	0.0314386	1.02369	0.103073	1.00004	0.239197	0.999991	0.288725	1.00001	0.311318	0.999991	0.300658	0.999988										0.311319	0.999991	0.153652	0.999307	0.0607966	0.404824	0.0332361	1.5842	0.0164077	4.04545	0.00439236	5.72953	-0.00248724	6.18727										0.00325768	5.95166	-0.00123958	6.23353
0.00742206	3.00566	0.0297328	1.0304	0.0975724	1.00005	0.227778	0.999988	0.276565	1	0.300247	0.99999	0.288946	0.999986										0.300248	0.99999	0.146328	0.99917	0.0579078	0.324488	0.0316653	1.69483	0.0155965	4.14485	0.0040588	5.75793	-0.00286622	6.2091										0.0029496	5.97784	-0.00157881	6.26226
0.00698474	3.17738	0.0281221	1.03888	0.0923682	1.00007	0.216919	0.999986	0.263841	1	0.288659	0.999988	0.276681	0.999983										0.28866	0.999988	0.139361	0.999007	0.055158	0.341402	0.0301684	1.80891	0.0148212	4.24106	0.00374221	5.78498	-0.00325991	6.23189										0.00265276	6.00281	-0.00193259	6.29212
0.00657186	3.35018	0.0265956	1.04955	0.0874437	1.00009	0.206589	0.999983	0.251149	0.999999	0.276531	0.999986	0.263841	0.999979										0.276531	0.999986	0.132731	0.998811	0.052539	0.385683	0.0287426	1.92606	0.0140845	4.33404	0.00344259	5.81076	-0.00367413	6.25569										0.0023729	6.02663	-0.00230576	6.32313
0.00618347	3.52296	0.0251506	1.06291	0.0827828	1.00012	0.196765	0.999979	0.239086	0.999996	0.263839	0.999983	0.251034	0.999974										0.263839	0.999983	0.126418	0.998576	0.0500427	0.430175	0.0273825	2.04589	0.0133781	4.42375	0.00315427	5.83532	-0.00410599	6.28053										0.00210438	6.04935	-0.0026886	6.35531
0.00581401	3.69466	0.0237871	1.0795	0.0783717	1.00016	0.187419	0.999974	0.227618	0.999992	0.251184	0.999979	0.238869	0.999968										0.251184	0.999979	0.120411	0.998296	0.0476635	0.475021	0.0260853	2.16797	0.0127076	4.51017	0.00287723	5.85872	-0.00455843	6.30646										0.00184714	6.07103	-0.00309084	6.38872
0.00546909	3.86433	0.0224942	1.09996	0.0741969	1.00022	0.178528	0.999969	0.216715	0.999987	0.239151	0.999974	0.227309	0.999962										0.239152	0.999974	0.114691	0.997961	0.0453988	0.522433	0.0248484	2.29188	0.0120674	4.59331	0.00261717	5.88103	-0.0050314	6.3335										0.00160123	6.09171	-0.00350763	6.42339
0.00514044	4.03112	0.0212719	1.12498	0.0702475	1.00029	0.170068	0.999963	0.20635	0.999981	0.227711	0.999969	0.216322	0.999954										0.227711	0.999969	0.109246	0.99756	0.0432431	0.574642	0.0236689	2.41715	0.0114576	4.67325	0.00236557	5.9023	-0.00552499	6.36171										0.00136661	6.11142	-0.00393893	6.45936
0.00483081	4.19432	0.0201175	1.15531	0.0665073	1.00039	0.162014	0.999955	0.196491	0.999975	0.216835	0.999963	0.20588	0.999944										0.216836	0.999963	0.104065	0.99708	0.0411855	0.631306	0.0225442	2.54331	0.0108754	4.75006	0.00212813	5.92257	-0.00604205	6.39114										0.00114328	6.13023	-0.0043945	6.49668
0.00454016	4.35331	0.0190229	1.1917	0.0629681	1.00052	0.154352	0.999946	0.187114	0.999967	0.206489	0.999955	0.195958	0.999933										0.20649	0.999955	0.0991278	0.996507	0.0392288	0.692567	0.0214714	2.66989	0.0103181	4.8238	0.00190198	5.94189	-0.00657967	6.42182										0.00093128	6.1482	-0.00486458	6.53537
0.00426312	4.50755	0.0179907	1.23491	0.0596163	1.0007	0.147056	0.999935	0.178197	0.999957	0.196651	0.999946	0.186522	0.999919										0.196652	0.999946	0.0944303	0.995821	0.0373619	0.758451	0.0204479	2.79646	0.00978827	4.89454	0.00168433	5.9603	-0.00714668	6.45381										0.000727746	6.16537	-0.00535405	6.57548
0.00400242	4.65662	0.0170102	1.28565	0.0564438	1.00094	0.140113	0.999923	0.169714	0.999946	0.187294	0.999935	0.177553	0.999903										0.187294	0.999935	0.089953	0.995002	0.035585	0.829172	0.0194737	2.92257	0.00928332	4.96233	0.00147797	5.97784	-0.00773715	6.48716										0.000532722	6.18171	-0.00586291	6.61703
0.00375792	4.80027	0.016084	1.34456	0.0534425	1.00125	0.133502	0.999908	0.161642	0.999932	0.17839	0.999922	0.169025	0.999884										0.178391	0.999922	0.0856932	0.994024	0.0338927	0.904816	0.0185432	3.04784	0.00880321	5.02724	0.00128008	5.99455	-0.0083541	6.5219										0.000346121	6.1972	-0.00639113	6.66007
0.0035243	4.93825	0.0152094	1.41218	0.0505986	1.00166	0.127206	0.99989	0.153961	0.999915	0.169921	0.999907	0.160914	0.999861										0.169922	0.999907	0.0816345	0.992856	0.0322793	0.985466	0.0176565	3.17187	0.00834242	5.08938	0.00109353	6.01047	-0.00900043	6.5581										0.000168072	6.21196	-0.00694361	6.70462
0.00330707	5.07043	0.0143809	1.48886	0.0479096	1.00221	0.121214	0.999869	0.146651	0.999896	0.161859	0.999888	0.153197	0.999833										0.16186	0.999888	0.0777689	0.99146	0.0307422	1.07113	0.0168109	3.29433	0.0079037	5.14883	0.000912611	6.02567	-0.0096732	6.5958										1.26877e-06	6.22617	-0.00751547	6.75073
0.00309786	5.19672	0.0135986	1.57487	0.0453618	1.00293	0.115505	0.999844	0.139695	0.999872	0.154189	0.999866	0.145861	0.999799										0.154189	0.999866	0.0740881	0.989794	0.029276	1.16178	0.0160036	3.41489	0.00748703	5.20565	0.000743028	6.04019	-0.0103812	6.63505										-0.000168314	6.24043	-0.00811157	6.79842
0.00290229	5.31715	0.0128572	1.67023	0.0429471	1.00387	0.110067	0.999815	0.133073	0.999845	0.146888	0.99984	0.13888	0.999759										0.146888	0.99984	0.0705812	0.987806	0.0278834	1.25733	0.0152347	3.53326	0.00708697	5.25996	0.000579046	6.054	-0.0111186	6.67589										-0.000346406	6.25526	-0.00873673	6.84772
0.00272031	5.43176	0.0121536	1.77485	0.0406655	1.00511	0.10489	0.99978	0.126769	0.999811	0.13994	0.999808	0.132236	0.99971										0.13994	0.999808	0.0672403	0.985432	0.0265535	1.35767	0.0145012	3.64915	0.00670895	5.31185	0.000423574	6.06708	-0.0118883	6.71837										-0.000530142	6.27067	-0.00938129	6.89866
0.00254376	5.54065	0.0114909	1.88843	0.0385034	1.00672	0.0999572	0.999739	0.120769	0.999772	0.133323	0.99977	0.125919	0.999652										0.133324	0.99977	0.0640597	0.982601	0.0252862	1.46261	0.0138034	3.76233	0.0063447	5.36141	0.00027661	6.07946	-0.0126962	6.76252										-0.000725209	6.28676	-0.0100549	6.95127
0.00238082	5.64396	0.0108634	2.01052	0.0364554	1.00882	0.0952609	0.99969	0.115057	0.999724	0.127027	0.999725	0.119905	0.999583										0.127028	0.999725	0.0610286	0.979225	0.0240789	1.57191	0.0131356	3.87265	0.00599982	5.40872	0.000135248	6.09128	-0.0135394	6.8084										-0.00092592	6.30356	-0.0107576	7.00557
0.00222596	5.74182	0.0102686	2.14054	0.0345161	1.01155	0.0907847	0.999634	0.109616	0.999668	0.121029	0.999671	0.114182	0.999499										0.12103	0.999671	0.0581443	0.975204	0.0229316	1.68528	0.0125008	3.98	0.00566871	5.45387	-4.27282e-07	6.10271	-0.0144208	6.85605										-0.0011351	6.32109	-0.0114845	7.06156
0.00207928	5.83443	0.00970632	2.27776	0.0326826	1.01507	0.0865202	0.999567	0.104436	0.9996	0.11532	0.999606	0.108733	0.999398										0.115321	0.999606	0.0553932	0.970416	0.021836	1.80236	0.0118932	4.08424	0.00535413	5.49695	-0.000136103	6.1142	-0.0153432	6.90552										-0.00135556	6.3394	-0.0122454	7.11924
0.00194082	5.922	0.00917667	2.42135	0.0309442	1.0196	0.0824568	0.999488	0.0995036	0.99952	0.109882	0.999529	0.103551	0.999278										0.109883	0.999529	0.0527726	0.964731	0.0207922	1.92278	0.0113158	4.18523	0.00505612	5.53807	-0.0002746	6.12615	-0.0163098	6.95683										-0.00158736	6.3585	-0.0130354	7.17862
0.00181037	6.0047	0.00867422	2.5704	0.0292982	1.0254	0.0785862	0.999397	0.0948046	0.999424	0.104702	0.999437	0.0986154	0.999133										0.104703	0.999437	0.050277	0.957984	0.0197975	2.04612	0.010763	4.28293	0.00476916	5.57729	-0.000424428	6.13856	-0.0173175	7.01002										-0.00182763	6.37842	-0.0138544	7.2397
0.00168546	6.08278	0.00819889	2.72395	0.0277419	1.0328	0.0749004	0.99929	0.0903311	0.99931	0.0997698	0.999326	0.0939164	0.998959										0.0997707	0.999326	0.0479011	0.950005	0.0188491	2.17194	0.0102376	4.37735	0.00449599	5.61469	-0.000577079	6.15152	-0.0183722	7.0651										-0.00207922	6.39921	-0.0147121	7.30245
0.00156862	6.15644	0.007748	2.88096	0.026267	1.04218	0.0713856	0.999166	0.0860694	0.999175	0.0950735	0.999194	0.0894456	0.99875										0.0950744	0.999194	0.0456339	0.940537	0.017947	2.29975	0.00973676	4.46848	0.00423663	5.65034	-0.000738196	6.16506	-0.0194738	7.12211										-0.00233928	6.42089	-0.0156038	7.36687
0.00146002	6.22588	0.00732156	3.04039	0.0248681	1.05401	0.0680366	0.999022	0.0820086	0.999014	0.0905972	0.999036	0.0851866	0.9985										0.0905981	0.999036	0.0434755	0.929341	0.0170886	2.42904	0.00925786	4.55631	0.00398828	5.68435	-0.000907822	6.17923	-0.0206284	7.18106										-0.00261349	6.4435	-0.0165295	7.43293
0.00135681	6.29132	0.00691953	3.20126	0.0235453	1.06882	0.064845	0.998855	0.0781435	0.998822	0.0863355	0.998847	0.081134	0.9982										0.0863364	0.998847	0.0414203	0.915478	0.0162683	2.55931	0.00880358	4.6408	0.003751	5.71677	-0.00108591	6.19405	-0.021833	7.24195										-0.00290182	6.46708	-0.0174939	7.50058
0.00125903	6.35297	0.00653932	3.36257	0.0222932	1.08723	0.0618056	0.998663	0.0744603	0.998595	0.0822748	0.998622	0.0772743	0.99784										0.0822757	0.998622	0.039463	0.897775	0.0154861	2.6901	0.00836847	4.722	0.00352749	5.74769	-0.00126965	6.20954	-0.0230933	7.30478										-0.00320143	6.49167	-0.0184971	7.56978
0.00116666	6.41104	0.00617804	3.5234	0.0211089	1.10992	0.0589074	0.998443	0.070951	0.998326	0.0784043	0.998353	0.0735993	0.997409										0.0784052	0.998353	0.0375954	0.859583	0.0147448	2.82094	0.00795249	4.79998	0.00331229	5.77717	-0.00146468	6.22573	-0.0244124	7.36955										-0.00351238	6.5173	-0.0195438	7.64045
0.00107701	6.46572	0.00583579	3.68288	0.0199844	1.13762	0.0561451	0.998191	0.0676074	0.998006	0.0747184	0.998033	0.0700982	0.996892										0.0747193	0.998033	0.0358175	0.737676	0.0140336	2.95139	0.0075584	4.87483	0.00310531	5.80525	-0.00166539	6.24264	-0.0257902	7.43622										-0.0038403	6.54401	-0.0206294	7.71252
0.000995538	6.51719	0.00551527	3.84024	0.0189224	1.17111	0.0535131	0.997906	0.0644213	0.997629	0.0712063	0.99765	0.0667681	0.996274										0.0712072	0.99765	0.0341239	0.553219	0.0133604	3.08097	0.00718074	4.94663	0.00290943	5.83201	-0.00187739	6.26031	-0.0272298	7.50476										-0.00418233	6.57184	-0.0217634	7.78589
0.000916775	6.56565	0.00520832	3.99484	0.0179147	1.21117	0.051006	0.997584	0.0613873	0.997183	0.0678627	0.997195	0.0635929	0.995533										0.0678636	0.997195	0.0325092	0.442875	0.0127172	3.20927	0.00682226	5.01545	0.00272454	5.85752	-0.0020979	6.27878	-0.0287369	7.57513										-0.00453851	6.60083	-0.0229411	7.86046
0.000843436	6.61124	0.00492042	4.14605	0.0169613	1.25855	0.0486158	0.997225	0.0584973	0.996657	0.0646739	0.996653	0.0605725	0.994647										0.0646748	0.996653	0.0309705	0.448373	0.012104	3.3359	0.00647743	5.08132	0.00254519	5.88183	-0.0023297	6.29808	-0.0303145	7.64726										-0.00491163	6.63103	-0.0241672	7.93613
0.00077552	6.65415	0.00464609	4.29339	0.0160595	1.31389	0.0463369	0.996827	0.0557431	0.996038	0.0616345	0.996008	0.0576933	0.993588										0.0616354	0.996008	0.0295053	0.500395	0.0115181	3.46051	0.00615177	5.14432	0.0023769	5.90501	-0.00257278	6.31824	-0.0319626	7.72106										-0.00530172	6.66247	-0.0254418	8.01274
0.000710396	6.69454	0.00438806	4.43643	0.0152039	1.37776	0.0441639	0.996393	0.0531165	0.99531	0.0587417	0.995241	0.0549527	0.992323										0.0587427	0.995241	0.028108	0.559401	0.0109621	3.58276	0.00583981	5.20457	0.00221408	5.92708	-0.0028272	6.3393	-0.0336842	7.79645										-0.00570596	6.6952	-0.0267696	8.09017
0.000647863	6.73256	0.0041436	4.57486	0.0143945	1.45055	0.0420942	0.995924	0.0506176	0.994456	0.0559821	0.99433	0.0523424	0.990811										0.055983	0.99433	0.0267787	0.61886	0.0104334	3.70239	0.00554152	5.26217	0.00205956	5.94811	-0.00309291	6.36128	-0.0354881	7.8733										-0.00613279	6.72925	-0.0281508	8.16824
0.000588123	6.76833	0.00391269	4.70844	0.0136286	1.53251	0.0401223	0.99543	0.0482355	0.993455	0.0533528	0.99325	0.0498571	0.989007										0.0533537	0.99325	0.0255118	0.678988	0.00992652	3.81917	0.00525965	5.31723	0.00191331	5.96815	-0.00336994	6.38423	-0.0373712	7.95149										-0.00657658	6.76467	-0.0295902	8.24676
0.000533766	6.802	0.00369542	4.83697	0.0129033	1.62366	0.0382427	0.994918	0.0459648	0.992285	0.0508485	0.991969	0.0474886	0.986854										0.0508494	0.991969	0.0243022	0.74384	0.00944687	3.93296	0.00498872	5.36982	0.00177261	5.98726	-0.00365827	6.4082	-0.0393425	8.03086										-0.00704018	6.80152	-0.0310876	8.32555
0.000482161	6.83369	0.00348904	4.96034	0.0122161	1.72393	0.03645	0.994417	0.0438	0.990921	0.048461	0.990452	0.0452314	0.984285										0.0484619	0.990452	0.0231522	0.813883	0.00898632	4.04361	0.00473149	5.42002	0.00163742	6.00547	-0.00396357	6.43321	-0.0414019	8.11124										-0.00752639	6.83983	-0.0326481	8.4044
0.000433268	6.86352	0.00329072	5.07852	0.011567	1.83295	0.0347416	0.993932	0.0417384	0.989335	0.0461875	0.988658	0.0430856	0.981221										0.0461885	0.988658	0.0220567	0.889371	0.00855025	4.15096	0.00448518	5.46792	0.00151049	6.02282	-0.00428016	6.45932	-0.0435583	8.19242										-0.00803236	6.87963	-0.0342716	8.4831
0.000384416	6.8916	0.00310599	5.19151	0.0109504	1.9503	0.0331145	0.993539	0.0397745	0.987495	0.04402	0.986537	0.0410376	0.977566										0.0440209	0.986537	0.0210101	0.969956	0.00813331	4.25489	0.00424985	5.51364	0.00138908	6.03934	-0.00461372	6.48657	-0.0458116	8.27421										-0.00856099	6.92097	-0.0359629	8.56142
0.000340946	6.91803	0.0029322	5.29933	0.0103664	2.07535	0.0315609	0.993234	0.0379031	0.985368	0.041953	0.984033	0.0390901	0.973206										0.0419539	0.984033	0.0200151	1.05567	0.00773813	4.35532	0.00402817	5.55729	0.00127317	6.0551	-0.0049614	6.515	-0.0481678	8.35636										-0.00911502	6.9639	-0.0377173	8.63912
0.000300188	6.9429	0.0027665	5.40207	0.00981499	2.20738	0.0300833	0.993112	0.0361186	0.982918	0.0399838	0.98108	0.0372349	0.968002										0.0399847	0.98108	0.0190664	1.14645	0.00735932	4.45222	0.0038147	5.59896	0.00116282	6.07012	-0.00532605	6.54466	-0.0506326	8.43864										-0.00969167	7.00844	-0.0395492	8.71597
0.000262142	6.96633	0.00260897	5.49983	0.00929077	2.3456	0.0286708	0.993347	0.0344183	0.980105	0.0381068	0.977599	0.0354667	0.961795										0.0381078	0.977599	0.0181639	1.24229	0.0069996	4.5456	0.00360946	5.63869	0.00105521	6.08443	-0.00570486	6.57558	-0.0532091	8.52076										-0.0102966	7.05464	-0.0414538	8.79172
0.000224137	6.98839	0.00245962	5.59274	0.00879645	2.48909	0.0273263	0.993961	0.0327967	0.976892	0.0363169	0.973499	0.0337827	0.954386										0.0363179	0.973499	0.0173021	1.34311	0.0066562	4.63549	0.00341792	5.67653	0.000955878	6.09807	-0.00610341	6.60781	-0.0559061	8.60245										-0.010927	7.10253	-0.0434407	8.86613
0.000188843	7.00916	0.00232103	5.68095	0.00832654	2.63698	0.026047	0.995176	0.0312539	0.973236	0.0346138	0.968671	0.0321774	0.945561										0.0346148	0.968671	0.0164811	1.44874	0.00632917	4.72194	0.0032318	5.71258	0.000859296	6.11105	-0.00651895	6.6414	-0.0587235	8.68343										-0.0115856	7.15213	-0.0455052	8.93895
0.000156221	7.02872	0.002188	5.76462	0.00788104	2.78832	0.0248247	0.99722	0.0297817	0.969098	0.0329895	0.962986	0.0306482	0.935037										0.0329905	0.962986	0.0156982	1.55893	0.00601847	4.80499	0.00305666	5.74697	0.000768223	6.12343	-0.00695428	6.6764	-0.0616731	8.76341										-0.0122753	7.20346	-0.0476521	9.00997
0.000126391	7.04715	0.00206301	5.84391	0.00746007	2.94211	0.0236621	1.00038	0.0283802	0.964446	0.0314413	0.956292	0.029195	0.922545										0.0314423	0.956292	0.0149534	1.67338	0.00572141	4.88467	0.00288702	5.77976	0.000679946	6.13522	-0.00741219	6.71286	-0.0647578	8.84207										-0.0129961	7.25653	-0.049891	9.07895
9.64403e-05	7.06451	0.00194349	5.91899	0.00706354	3.09747	0.0225513	1.00504	0.0270438	0.959253	0.0299637	0.948413	0.0278071	0.907238										0.0299647	0.948413	0.0142438	1.79179	0.00543799	4.96104	0.00272827	5.811	0.000597179	6.14646	-0.00788712	6.75082	-0.0679836	8.91914										-0.0137481	7.31138	-0.0522221	9.1457
6.93225e-05	7.08087	0.00182939	5.99006	0.00668591	3.25346	0.0214946	1.01167	0.0257726	0.953507	0.0285595	0.93914	0.026487	0.889826										0.0285604	0.93914	0.0135669	1.91384	0.00516818	5.03415	0.00257502	5.84079	0.000517126	6.15717	-0.00838744	6.79032	-0.0713591	8.99431										-0.0145339	7.36799	-0.0546452	9.21003
4.21641e-05	7.0963	0.00172347	6.05727	0.00632739	3.40921	0.0204842	1.02088	0.0245585	0.947226	0.0272176	0.928264	0.0252294	0.857638										0.0272186	0.928264	0.0129227	2.03912	0.00491201	5.1041	0.00242724	5.86919	0.000439869	6.16738	-0.00891039	6.83141	-0.0748875	9.06732										-0.0153537	7.42638	-0.057175	9.27176
1.77176e-05	7.11078	0.00162297	6.12082	0.00599056	3.56396	0.0195227	1.0334	0.0234014	0.94048	0.025941	0.915491	0.0240315	0.752428										0.025942	0.915491	0.0123083	2.16713	0.00466673	5.17101	0.00229042	5.89625	0.000368162	6.17711	-0.00945596	6.87414	-0.0785804	9.13791										-0.016213	7.48654	-0.0598016	9.33074
-6.72892e-06	7.12523	0.00152794	6.18089	0.00567009	3.71696	0.0186073	1.05012	0.0222986	0.933413	0.0247215	0.900664	0.022888	0.592266										0.0247225	0.900664	0.0117238	2.29738	0.00443509	5.23497	0.00215634	5.92201	0.000299169	6.1864	-0.010027	6.91855	-0.0824436	9.20584										-0.0171091	7.54845	-0.0625397	9.38687
-3.38872e-05	7.14054	0.00143829	6.23764	0.00536588	3.86755	0.0177354	1.0721	0.0212502	0.926243	0.0235616	0.883845	0.0218016	0.494803										0.0235626	0.883845	0.0111665	2.42936	0.00421161	5.29605	0.00203046	5.94655	0.00023293	6.19527	-0.0106234	6.96466	-0.0864831	9.2709										-0.0180448	7.61207	-0.0653942	9.44005
-6.10051e-05	7.15666	0.00135406	6.29123	0.0050807	4.0152	0.0169015	1.10051	0.0202479	0.919208	0.0224534	0.85028	0.0207667	0.502524										0.0224544	0.85028	0.0106337	2.56255	0.00399906	5.3544	0.00191004	5.96995	0.000172243	6.20369	-0.0112481	7.01253	-0.0907107	9.3329										-0.0190228	7.67738	-0.0683649	9.49021
-9.09561e-05	7.17366	0.00127259	6.34184	0.00480908	4.15939	0.0161084	1.13653	0.0192945	0.91241	0.0213996	0.770863	0.019778	0.557179										0.0214006	0.770863	0.0101281	2.69641	0.00380011	5.41016	0.00179508	5.99226	0.000111514	6.21167	-0.0119039	7.06219	-0.0951351	9.39171										-0.0200461	7.74431	-0.0714569	9.53732
-0.000120786	7.19159	0.00119653	6.38963	0.00455101	4.29969	0.0153506	1.18118	0.0183846	0.90546	0.0203946	0.673204	0.0188382	0.621533										0.0203955	0.673204	0.00964692	2.83048	0.00360661	5.46333	0.00168563	6.01353	5.35812e-05	6.21926	-0.012588	7.11367	-0.0997622	9.4472										-0.0211146	7.81279	-0.0746796	9.58136
-0.000153408	7.21048	0.00112319	6.43473	0.00430659	4.43578	0.0146308	1.23517	0.0175181	0.903893	0.0194385	0.620683	0.0179445	0.688143										0.0194395	0.620683	0.0091848	2.96432	0.00342403	5.51398	0.00158165	6.03377	1.15794e-06	6.22657	-0.0133032	7.16699	-0.104607	9.4993										-0.0222284	7.88274	-0.0780332	9.62237
-0.000188702	7.2304	0.00105524	6.47731	0.00407568	4.56742	0.0139436	1.29887	0.0166951	0.916044	0.0185231	0.640201	0.0170917	0.754918										0.0185241	0.640201	0.00874711	3.09741	0.00324961	5.56223	0.00148039	6.05302	-5.40201e-05	6.23392	-0.0140523	7.22218	-0.109675	9.54798										-0.0233958	7.95408	-0.0815274	9.66037
-0.000224036	7.25139	0.000990115	6.5175	0.0038557	4.69438	0.0132863	1.37222	0.0159074	0.946885	0.0176539	0.70234	0.0162795	0.826066										0.0176549	0.70234	0.00833117	3.22931	0.00308335	5.60824	0.0013846	6.07137	-0.000111953	6.24158	-0.0148353	7.27925	-0.11498	9.59323										-0.0246141	8.0267	-0.0851718	9.69544
-0.000262082	7.27351	0.000930334	6.55542	0.00364924	4.81655	0.0126643	1.45481	0.0151578	0.998692	0.0168254	0.780225	0.0155054	0.9023										0.0168265	0.780225	0.00793156	3.35963	0.0029253	5.65213	0.00129428	6.08886	-0.000169927	6.24957	-0.0156551	7.3382	-0.12053	9.63508										-0.025889	8.10045	-0.0889664	9.72767
-0.000302759	7.29679	0.000873265	6.59122	0.00345367	4.93385	0.0120667	1.5461	0.0144434	1.06872	0.0160324	0.862686	0.0147667	0.98428										0.0160334	0.862686	0.00755369	3.48799	0.00277269	5.69396	0.00120946	6.10555	-0.000233369	6.25792	-0.0165116	7.39903	-0.126344	9.6736										-0.0272176	8.1752	-0.0929161	9.75717
-0.000346309	7.32132	0.000818989	6.625	0.00326899	5.04623	0.011499	1.64532	0.0137616	1.15271	0.01528	0.944279	0.0140659	1.0716										0.015281	0.944279	0.00719216	3.61411	0.00263096	5.73378	0.00112737	6.12145	-0.000299608	6.26665	-0.0174105	7.46174	-0.132428	9.70888										-0.0286084	8.25077	-0.0970353	9.78405
-0.000392409	7.34713	0.000767344	6.65688	0.00309244	5.15371	0.0109585	1.75181	0.0131125	1.24703	0.0145629	1.02874	0.0133949	1.16421										0.0145639	1.02874	0.00684962	3.73765	0.00249195	5.77173	0.00104797	6.13661	-0.000365805	6.27579	-0.018349	7.52629	-0.138797	9.74104										-0.0300613	8.32698	-0.101329	9.80845
-0.000441343	7.3743	0.000718491	6.68697	0.00292673	5.25635	0.0104425	1.86484	0.0124932	1.34887	0.0138757	1.11721	0.0127593	1.26197										0.0138767	1.11721	0.00652069	3.85822	0.00236387	5.8079	0.000971349	6.15106	-0.000437553	6.28534	-0.0193298	7.59265	-0.145466	9.77023										-0.0315793	8.40364	-0.105802	9.8305
-0.000490236	7.40287	0.00067231	6.71537	0.00276917	5.35421	0.00995082	1.98357	0.0119038	1.45676	0.0132238	1.21112	0.012151	1.36488										0.0132248	1.21112	0.00620805	3.97569	0.0022385	5.84233	0.000900231	6.16481	-0.000512055	6.29534	-0.020356	7.66079	-0.152452	9.79659										-0.0331651	8.48053	-0.110469	9.85037
-0.000544553	7.4329	0.000626088	6.74218	0.00261982	5.44742	0.00948367	2.10722	0.0113415	1.56975	0.0126018	1.31031	0.0115724	1.47278										0.0126028	1.31031	0.00590902	4.09006	0.00212134	5.87512	0.000831804	6.1779	-0.000592068	6.30579	-0.0214301	7.73063	-0.159768	9.82029										-0.0348216	8.55743	-0.115335	9.8682
-0.000601581	7.46447	0.000585371	6.76747	0.00247856	5.53608	0.00903549	2.23507	0.0108064	1.68733	0.0120097	1.41474	0.0110237	1.58535										0.0120107	1.41474	0.00562631	4.20109	0.00200686	5.90632	0.000768841	6.19038	-0.000674876	6.31672	-0.0225552	7.80209	-0.167433	9.84153										-0.0365544	8.63408	-0.120404	9.88415
-0.000661281	7.49762	0.000547366	6.79134	0.00234277	5.62034	0.00860901	2.36641	0.0102957	1.80908	0.0114447	1.52395	0.0104968	1.70214										0.0114457	1.52395	0.00535718	4.30865	0.00190059	5.93598	0.000705919	6.20227	-0.000760398	6.32816	-0.0237311	7.8751	-0.175462	9.86047										-0.0383635	8.71024	-0.125696	9.89837
-0.000726525	7.53243	0.00050932	6.81388	0.00221782	5.70035	0.00820431	2.50057	0.00980957	1.93459	0.0109069	1.63769	0.00999704	1.82273										0.0109079	1.63769	0.00509894	4.41265	0.00179703	5.96421	0.000645689	6.2136	-0.000848715	6.34013	-0.0249636	7.94953	-0.183876	9.8773										-0.0402546	8.78565	-0.131211	9.91099
-0.00079173	7.56895	0.000474066	6.83515	0.00209826	5.77625	0.00781584	2.63683	0.00934779	2.06342	0.0103936	1.75568	0.00952167	1.94662										0.0103946	1.75568	0.00485427	4.513	0.00169892	5.99112	0.000590964	6.2244	-0.000942502	6.35263	-0.0262498	8.02525	-0.192692	9.8922										-0.0422305	8.86004	-0.136968	9.92218
-0.000865069	7.60725	0.000441444	6.85524	0.00198425	5.84821	0.00744922	2.77457	0.00890508	2.19512	0.00990197	1.87754	0.00906807	2.07333										0.00990294	1.87754	0.00462049	4.60976	0.00160625	6.01677	0.000536239	6.23469	-0.00104184	6.36571	-0.0275953	8.10212	-0.201937	9.90534										-0.0442969	8.93314	-0.142978	9.93205
-0.000938409	7.64737	0.000408862	6.8742	0.00187557	5.91641	0.00709612	2.91319	0.00848407	2.32918	0.00943744	2.00275	0.00863617	2.20259										0.00943846	2.00275	0.00439758	4.70287	0.00151906	6.04118	0.000484246	6.24449	-0.00114393	6.37937	-0.0290059	8.17997	-0.211627	9.91693										-0.0464537	9.00469	-0.149249	9.94075
-0.00101988	7.68937	0.000378992	6.89211	0.00177512	5.98099	0.00676197	3.0521	0.00808212	2.46508	0.00899198	2.13081	0.00822329	2.33431										0.008993	2.13081	0.00418552	4.79239	0.00143455	6.0644	0.000437717	6.25382	-0.00125153	6.39366	-0.0304786	8.25861	-0.221789	9.92713										-0.0487094	9.07444	-0.155796	9.94839
-0.00110403	7.73332	0.000351793	6.90902	0.00167729	6.04213	0.00644149	3.19071	0.00769907	2.60233	0.0085683	2.26136	0.00783219	2.46823										0.00856931	2.26136	0.00398164	4.87844	0.0013528	6.08649	0.000391188	6.26272	-0.00136468	6.4086	-0.032022	8.33784	-0.231983	9.93566										-0.0510641	9.14213	-0.162634	9.95509
-0.00119101	7.77925	0.000324635	6.92498	0.00158497	6.1	0.00613728	3.32849	0.00733512	2.74045	0.00816351	2.39397	0.00745732	2.60367										0.00816457	2.39397	0.00378866	4.96099	0.0012765	6.10751	0.00034466	6.27121	-0.00148334	6.42422	-0.0336361	8.41743	-0.24176	9.94256										-0.053529	9.20754	-0.169778	9.96094
-0.001286	7.82719	0.000300188	6.94005	0.00150074	6.15472	0.00584664	3.46497	0.00698745	2.87897	0.00777787	2.5281	0.00710155	2.7397										0.00777889	2.5281	0.00360649	5.04003	0.00120291	6.1275	0.000303636	6.2793	-0.00160747	6.44054	-0.0353237	8.49714	-0.251141	9.94822										-0.0561014	9.27046	-0.177246	9.96604
-0.00138383	7.8772	0.000275742	6.95429	0.00141659	6.20647	0.00556959	3.59972	0.00665608	3.01733	0.00741122	2.66323	0.00676197	2.8757										0.00741219	2.66323	0.00342979	5.11575	0.00113477	6.14655	0.000262572	6.28701	-0.0017372	6.4576	-0.0370904	8.57672	-0.260136	9.95289										-0.0587925	9.3307	-0.185048	9.97049
-0.00148979	7.9293	0.000254007	6.96774	0.00134054	6.25542	0.00530614	3.73233	0.00634099	3.15497	0.00706354	2.79884	0.00644149	3.0112										0.00706452	2.79884	0.00326399	5.18825	0.00106667	6.1647	0.00022428	6.29436	-0.00187239	6.47542	-0.0389392	8.65589	-0.268762	9.95679										-0.0616022	9.3881	-0.193209	9.97436
-0.00160114	7.98348	0.000232313	6.98044	0.00126716	6.30169	0.00505354	3.86244	0.00604221	3.29151	0.00672942	2.93452	0.00613186	3.14561										0.00673044	2.93452	0.00310358	5.25761	0.00100396	6.18199	0.00018868	6.30136	-0.00201309	6.49403	-0.0408726	8.73438	-0.277032	9.96006										-0.0645421	9.44253	-0.201748	9.97772
-0.00171799	8.03976	0.00021329	6.99244	0.00119653	6.34542	0.0048145	3.98979	0.00575432	3.42654	0.00641162	3.06978	0.00583854	3.27851										0.00641264	3.06978	0.00295407	5.3239	0.000944024	6.19844	0.000153121	6.30803	-0.00216209	6.51349	-0.0428966	8.81191	-0.284964	9.96283										-0.067612	9.4939	-0.210331	9.98053
-0.00184289	8.09814	0.000194267	7.00378	0.00113133	6.38676	0.00458635	4.11413	0.00548269	3.55956	0.00610741	3.20397	0.00556141	3.40947										0.00610843	3.20397	0.00280998	5.38717	0.000886764	6.21409	0.000117521	6.3144	-0.00231661	6.53381	-0.0450138	8.88817	-0.292564	9.9652										-0.0708232	9.54213	-0.218623	9.9828
-0.00197326	8.15858	0.000175244	7.01449	0.00106892	6.42582	0.00436904	4.23519	0.00522191	3.69021	0.00581944	3.33673	0.00529521	3.53816										0.0058205	3.33673	0.00267136	5.44757	0.000832266	6.229	8.74265e-05	6.32046	-0.00247943	6.55504	-0.0472272	8.9629	-0.299853	9.96723										-0.0741785	9.5872	-0.226634	9.98466
-0.00211176	8.22102	0.000158933	7.02461	0.00100914	6.46273	0.00415987	4.35277	0.00497474	3.8183	0.00554514	3.46777	0.00503994	3.66451										0.00554617	3.46777	0.00254088	5.50523	0.000780488	6.24318	5.73317e-05	6.32621	-0.00265051	6.57719	-0.0495452	9.03581	-0.306836	9.96899										-0.0776837	9.6291	-0.234368	9.98619
-0.00225848	8.2854	0.000142662	7.03417	0.000954781	6.49763	0.00396162	4.46673	0.00473574	3.94351	0.0052817	3.59665	0.00480094	3.78814										0.00528272	3.59665	0.00241583	5.56024	0.000731431	6.25668	2.72369e-05	6.33169	-0.00282711	6.60031	-0.0519705	9.10662	-0.313529	9.97052										-0.08135	9.66786	-0.241841	9.98747
-0.00241334	8.35164	0.000126391	7.0432	0.000900464	6.53061	0.00377419	4.57702	0.00451297	4.06556	0.00503177	3.72312	0.00457003	3.90877										0.00503283	3.72312	0.00229621	5.61266	0.000682375	6.26952	-1.257e-07	6.33694	-0.00301472	6.62445	-0.054509	9.17509	-0.319939	9.97185										-0.0851831	9.70355	-0.249057	9.98855
-0.00257621	8.4196	0.000112792	7.05173	0.000851571	6.56176	0.00359221	4.68357	0.00429574	4.18429	0.00479276	3.84698	0.00435002	4.02646										0.00479379	3.84698	0.00218202	5.66264	0.00063876	6.28175	-2.74883e-05	6.34222	-0.00320788	6.64965	-0.0571661	9.24099	-0.326082	9.97302										-0.0891914	9.73625	-0.256026	9.98946
-0.00275008	8.48916	9.91926e-05	7.0598	0.000802637	6.59119	0.00342109	4.78633	0.00409199	4.2996	0.00456732	3.96785	0.00414088	4.14087										0.00456835	3.96785	0.00207601	5.71032	0.000595185	6.2934	-5.76239e-05	6.34774	-0.00341207	6.67595	-0.0599448	9.3041	-0.331969	9.97405										-0.0933807	9.76607	-0.262753	9.99024
-0.00293481	8.56012	8.55932e-05	7.06742	0.000759249	6.61901	0.00325814	4.88532	0.00389642	4.41131	0.00435002	4.08544	0.00394264	4.25159										0.00435104	4.08544	0.00197271	5.75574	0.000554291	6.30448	-8.77187e-05	6.35348	-0.00362727	6.70339	-0.0628507	9.36425	-0.337604	9.97495										-0.0977593	9.79313	-0.269242	9.99091
-0.00312763	8.63229	7.4746e-05	7.07463	0.00071582	6.6453	0.00310328	4.98052	0.00371173	4.51929	0.0041436	4.19971	0.00375241	4.35857										0.00414462	4.19971	0.00187484	5.79898	0.000516159	6.31503	-0.000117813	6.35949	-0.00385078	6.73201	-0.0658952	9.42129	-0.343004	9.97576										-0.102339	9.81758	-0.275508	9.99149
-0.00333134	8.70543	6.11871e-05	7.08144	0.000675022	6.67014	0.00295389	5.07197	0.00353519	4.62352	0.00394806	4.31059	0.00357319	4.46194										0.00394905	4.31059	0.00177969	5.84015	0.000477985	6.32507	-0.00015064	6.36577	-0.00408531	6.76185	-0.0690809	9.47512	-0.348175	9.97648										-0.107127	9.83956	-0.281551	9.99199
-0.00354868	8.77925	5.034e-05	7.08788	0.000637016	6.6936	0.00281272	5.1597	0.00336677	4.72399	0.00375792	4.41786	0.00340206	4.56183										0.00375894	4.41786	0.00169272	5.87934	0.000442573	6.33463	-0.00018624	6.37234	-0.00432814	6.79295	-0.0724137	9.52564	-0.353125	9.97712										-0.112136	9.85926	-0.287386	9.99243
-0.00377676	8.85346	4.21641e-05	7.09396	0.000601682	6.71578	0.00267684	5.24378	0.00320378	4.82076	0.00358137	4.52152	0.00323912	4.65815										0.00358239	4.52152	0.00160571	5.91672	0.000409842	6.34375	-0.0002218	6.37922	-0.00458475	6.82535	-0.0759019	9.57283	-0.357867	9.97769										-0.117374	9.87683	-0.293008	9.99282
-0.00401855	8.92775	3.1317e-05	7.09971	0.000566388	6.73675	0.00254919	5.32431	0.00305164	4.91377	0.00341024	4.62155	0.00308159	4.75059										0.00341127	4.62155	0.00152688	5.95238	0.000377151	6.35244	-0.000260132	6.38643	-0.00485237	6.85911	-0.0795513	9.61668	-0.362406	9.97821										-0.122855	9.89244	-0.298431	9.99316
-0.00427658	9.00173	2.31412e-05	7.10516	0.000533766	6.75657	0.00242696	5.40132	0.00290504	5.0031	0.00324729	4.71789	0.0029322	4.83907										0.00324828	4.71789	0.00144805	5.9863	0.000347181	6.36071	-0.000301155	6.39398	-0.00513385	6.89427	-0.0833731	9.65722	-0.366751	9.97867										-0.128585	9.90625	-0.303665	9.99346
-0.00454549	9.07503	1.2294e-05	7.11028	0.000503896	6.7753	0.00230748	5.47498	0.0027665	5.08888	0.00309244	4.81057	0.00279094	4.92401										0.00309346	4.81057	0.00137465	6.01853	0.000317211	6.36858	-0.00034222	6.40189	-0.00542907	6.93087	-0.0873758	9.69451	-0.370911	9.97909										-0.134581	9.91844	-0.308705	9.99373
-0.00483071	9.14725	4.11822e-06	7.11541	0.000474066	6.79301	0.00219609	5.54537	0.00263342	5.17101	0.00294572	4.89962	0.00265786	5.00576										0.00294678	4.89962	0.00130396	6.0492	0.000289962	6.37607	-0.000386016	6.41016	-0.00573534	6.96894	-0.0915622	9.72863	-0.374891	9.97946										-0.140856	9.92915	-0.313566	9.99397
-0.00513492	9.21799	-4.05761e-06	7.12083	0.000446868	6.80974	0.00209017	5.61262	0.00250572	5.24963	0.00280446	4.98514	0.00252741	5.08419										0.00280553	4.98514	0.0012387	6.0784	0.000262672	6.38321	-0.000432504	6.41881	-0.00605819	7.00854	-0.0959465	9.75971	-0.378705	9.9798										-0.14742	9.93854	-0.318247	9.99419
-0.00545268	9.28683	-1.49047e-05	7.12654	0.000419709	6.82557	0.00198967	5.67683	0.00238624	5.32486	0.00267142	5.06712	0.00240522	5.15914										0.00267245	5.06712	0.0011762	6.10616	0.000238144	6.39001	-0.000481765	6.42785	-0.00639481	7.04971	-0.100534	9.78788	-0.382351	9.98011										-0.154289	9.94674	-0.322759	9.99438
-0.00579226	9.35337	-2.57519e-05	7.13257	0.000395263	6.84053	0.00189188	5.73812	0.00227214	5.39673	0.00254376	5.14566	0.00229116	5.23086										0.00254479	5.14566	0.00111365	6.13261	0.000213615	6.39648	-0.000531026	6.4373	-0.006748	7.09248	-0.10534	9.81329	-0.385844	9.98039										-0.16148	9.95388	-0.327111	9.99455
-0.00614803	9.41723	-3.6599e-05	7.13892	0.000373568	6.85467	0.00180223	5.79658	0.0021608	5.46542	0.00242153	5.22096	0.00217974	5.29954										0.00242256	5.22096	0.00105658	6.15781	0.000191848	6.40264	-0.000583019	6.44719	-0.007115	7.13688	-0.110374	9.83612	-0.389184	9.98065										-0.169011	9.96009	-0.331298	9.99471
-0.00652558	9.47808	-4.74866e-05	7.14562	0.000351793	6.86804	0.00171262	5.85231	0.00205755	5.53107	0.00230476	5.29295	0.00207386	5.36501										0.00230575	5.29295	0.00100222	6.18175	0.000170041	6.40849	-0.000637785	6.45755	-0.00750129	7.18295	-0.115643	9.85652	-0.39238	9.98088										-0.176892	9.96547	-0.335335	9.99486
-0.00692486	9.53559	-5.83338e-05	7.15268	0.000330059	6.88069	0.0016284	5.90539	0.00195709	5.5937	0.00219342	5.36174	0.00197336	5.42729										0.00219441	5.36174	0.000950568	6.20455	0.000148233	6.41407	-0.000695242	6.4684	-0.0079069	7.23073	-0.121161	9.87469	-0.395442	9.98109										-0.185146	9.97013	-0.339217	9.99498
-0.00734858	9.5895	-7.19332e-05	7.16012	0.000311076	6.89265	0.00154963	5.95595	0.00186201	5.65343	0.00209017	5.42746	0.00187557	5.48667										0.0020912	5.42746	0.00089892	6.22627	0.000129147	6.41938	-0.000755432	6.47975	-0.00832908	7.28024	-0.126939	9.8908	-0.398371	9.98128										-0.19379	9.97415	-0.342963	9.9951
-0.00779408	9.63962	-8.55326e-05	7.16798	0.000292094	6.90396	0.00147354	6.00411	0.00177236	5.71042	0.00198967	5.49021	0.00178596	5.54343										0.0019907	5.49021	0.0008527	6.24692	0.00011006	6.42445	-0.000818394	6.49161	-0.0087733	7.3315	-0.132994	9.90503	-0.40117	9.98146										-0.202847	9.97762	-0.346564	9.99521
-0.00826666	9.68581	-9.90915e-05	7.17625	0.00027299	6.91465	0.00140024	6.05	0.00168546	5.76473	0.00189188	5.55012	0.00169906	5.5976										0.00189291	5.55012	0.000806481	6.26654	9.10141e-05	6.42927	-0.000886821	6.50401	-0.00923685	7.38453	-0.139337	9.91756	-0.403853	9.98162										-0.212334	9.9806	-0.350034	9.99531
-0.00876373	9.728	-0.000115362	7.18498	0.000256719	6.92476	0.00133229	6.09369	0.00160399	5.81649	0.00180223	5.6073	0.00161484	5.64919										0.00180326	5.6073	0.000762975	6.28523	7.46483e-05	6.43387	-0.000955207	6.51696	-0.00972251	7.43934	-0.145983	9.92854	-0.406417	9.98177										-0.222275	9.98318	-0.353373	9.9954
-0.00929338	9.76618	-0.000131633	7.19417	0.000240448	6.93433	0.00126716	6.1353	0.00152519	5.8658	0.00171534	5.6619	0.00153607	5.69839										0.00171636	5.6619	0.000722223	6.30309	5.82825e-05	6.43824	-0.00102637	6.53051	-0.0102302	7.49593	-0.152945	9.93815	-0.408871	9.9819										-0.232251	9.9853	-0.356586	9.99548
-0.00985026	9.80043	-0.000147985	7.20387	0.000226889	6.94337	0.00120467	6.17492	0.00145185	5.91279	0.00163111	5.71399	0.00146002	5.74543										0.00163214	5.71399	0.000684146	6.32009	4.19574e-05	6.44241	-0.00110299	6.54468	-0.01076	7.5543	-0.160244	9.94652	-0.411218	9.98202										-0.241825	9.98699	-0.359678	9.99556
-0.0104396	9.83086	-0.000164255	7.21408	0.000210578	6.95193	0.00114489	6.21262	0.00138122	5.95754	0.00155234	5.76365	0.00138939	5.79015										0.00155337	5.76365	0.000646108	6.33624	2.83125e-05	6.44636	-0.00118235	6.5595	-0.0113174	7.61442	-0.167893	9.9538	-0.413465	9.98214										-0.251018	9.98836	-0.362653	9.99563
-0.0110616	9.85765	-0.000183278	7.22485	0.000197019	6.96002	0.0010879	6.24853	0.00131334	6.00015	0.00147629	5.81096	0.00132152	5.83267										0.00147732	5.81096	0.000610745	6.35159	1.47082e-05	6.45011	-0.00126721	6.57498	-0.0118996	7.67628	-0.175913	9.9601	-0.415613	9.98224										-0.259843	9.98948	-0.365518	9.99569
-0.0117216	9.88102	-0.000202301	7.23619	0.000186172	6.96768	0.00103354	6.28272	0.00124814	6.04072	0.00140567	5.85599	0.00125631	5.87322										0.00140669	5.85599	0.000575422	6.36616	1.06325e-06	6.45371	-0.00135476	6.59117	-0.0125094	7.73983	-0.184323	9.96556	-0.417669	9.98234										-0.268309	9.99041	-0.368275	9.99575
-0.0124197	9.90122	-0.000224036	7.24814	0.000172492	6.97493	0.000979187	6.31524	0.0011884	6.07937	0.00133779	5.89879	0.00119382	5.9119										0.00133882	5.89879	0.000542812	6.38004	-1.25817e-05	6.45732	-0.00144508	6.60809	-0.0131468	7.80503	-0.193139	9.97027	-0.419635	9.98243										-0.276436	9.99118	-0.370926	9.99581
-0.0131558	9.91853	-0.000245811	7.26073	0.000161645	6.98179	0.000930334	6.3462	0.00112862	6.11619	0.00127259	5.93963	0.00113412	5.94875										0.00127362	5.93963	0.000512877	6.39325	-2.89068e-05	6.4611	-0.00154087	6.6258	-0.0138145	7.87181	-0.202388	9.97432	-0.421518	9.98251										-0.284232	9.99183	-0.373475	9.99586
-0.0139326	9.93323	-0.000270217	7.27398	0.000150797	6.98827	0.000884193	6.37567	0.00107159	6.15117	0.00121009	5.97861	0.00107701	5.98376										0.00121116	5.97861	0.000482982	6.40584	-4.25517e-05	6.46506	-0.00163935	6.64429	-0.0145126	7.94011	-0.212093	9.97781	-0.423316	9.98259										-0.291714	9.99238	-0.375932	9.99591
-0.0147583	9.94561	-0.000294664	7.28794	0.00013995	6.99441	0.000838012	6.40372	0.00101998	6.18444	0.00115031	6.01581	0.00102541	6.01702										0.00115138	6.01581	0.000455801	6.41784	-5.88769e-05	6.4692	-0.00174611	6.66359	-0.0152466	8.00982	-0.222278	9.98081	-0.425037	9.98266										-0.298889	9.99285	-0.378292	9.99595
-0.0156275	9.95596	-0.00031911	7.30264	0.000129063	7.00022	0.000797214	6.4304	0.00096834	6.21612	0.00109332	6.05115	0.000973763	6.04857										0.00109435	6.05115	0.00042862	6.42928	-7.52426e-05	6.47353	-0.00185556	6.68375	-0.0160109	8.08083	-0.232493	9.98328	-0.426686	9.98272										-0.305772	9.99326	-0.38056	9.99599
-0.0165483	9.96453	-0.000346309	7.31812	0.000120968	7.00572	0.000756497	6.45576	0.000919487	6.24627	0.00103897	6.08461	0.000924911	6.07865										0.00104004	6.08461	0.000404153	6.4402	-9.16084e-05	6.47807	-0.00197052	6.70481	-0.016811	8.15302	-0.242288	9.98524	-0.42826	9.98278										-0.312372	9.99361	-0.382746	9.99603
-0.0175207	9.97159	-0.000376139	7.33441	0.000112792	7.01092	0.00071582	6.47987	0.000873265	6.27496	0.000987444	6.11654	0.000878689	6.10739										0.000988433	6.11654	0.000379686	6.45057	-0.000107934	6.48284	-0.0020909	6.72679	-0.0176498	8.22624	-0.251682	9.98682	-0.429767	9.98284										-0.318702	9.99392	-0.384844	9.99607
-0.0185502	9.97735	-0.000406009	7.35155	0.000104616	7.01584	0.000680445	6.50282	0.000829836	6.30225	0.00093847	6.14699	0.0008353	6.13465										0.00093954	6.14699	0.000357933	6.46041	-0.00012702	6.48782	-0.00221678	6.74974	-0.0185273	8.30033	-0.260685	9.9881	-0.431207	9.98289										-0.324771	9.99419	-0.386865	9.99611
-0.0196394	9.98203	-0.000438631	7.36959	9.64403e-05	7.02049	0.000645192	6.52467	0.000789119	6.32826	0.000892369	6.17606	0.00079179	6.16059										0.000893359	6.17606	0.000333466	6.46977	-0.000146107	6.49304	-0.00234817	6.77371	-0.0194461	8.3751	-0.269318	9.98916	-0.432588	9.98294										-0.330588	9.99443	-0.388804	9.99614
-0.0207883	9.9858	-0.000471213	7.38857	8.83454e-05	7.0249	0.000609818	6.5455	0.000748361	6.35303	0.000848859	6.20377	0.000751073	6.18529										0.00084989	6.20377	0.000314427	6.47872	-0.000167914	6.4985	-0.00248499	6.79872	-0.0204091	8.45037	-0.277592	9.99005	-0.433907	9.98299										-0.336168	9.99464	-0.390674	9.99617
-0.0220052	9.98883	-0.000506507	7.40852	8.28814e-05	7.02907	0.000577236	6.56534	0.000710396	6.37658	0.00080539	6.23012	0.000713068	6.20885										0.00080642	6.23012	0.000292715	6.48728	-0.000189722	6.50423	-0.00263004	6.82481	-0.0214163	8.52592	-0.285518	9.99079	-0.435167	9.98303										-0.341513	9.99483	-0.392468	9.9962
-0.0232899	9.99124	-0.000544553	7.4295	7.4746e-05	7.03302	0.000547366	6.58419	0.000675022	6.39899	0.000764673	6.25514	0.000677734	6.2313										0.000765703	6.25514	0.000273676	6.49542	-0.000211529	6.51024	-0.00278055	6.85203	-0.0224675	8.60151	-0.293116	9.99141	-0.436375	9.98307										-0.346636	9.99499	-0.394198	9.99623
-0.024648	9.99316	-0.000585229	7.45156	6.93225e-05	7.03676	0.000517495	6.60214	0.000639769	6.42028	0.000726667	6.2789	0.00064244	6.25266										0.000727657	6.2789	0.000257351	6.50314	-0.000236017	6.51654	-0.00293926	6.88042	-0.0235713	8.6769	-0.300395	9.99195	-0.437529	9.98311										-0.351546	9.99514	-0.395855	9.99625
-0.0260876	9.99467	-0.000626028	7.47473	6.38989e-05	7.04029	0.000490337	6.61923	0.000607106	6.44053	0.000688621	6.30153	0.000609818	6.273										0.000689652	6.30153	0.000238312	6.51047	-0.000260545	6.52313	-0.00310621	6.91001	-0.0247246	8.75182	-0.307369	9.9924	-0.438631	9.98315										-0.356252	9.99528	-0.397449	9.99628
-0.0276059	9.99586	-0.000672209	7.49908	5.57635e-05	7.04364	0.000463219	6.63548	0.000574524	6.45986	0.000656039	6.32307	0.000579947	6.29228										0.00065703	6.32307	0.000222028	6.51747	-0.000285074	6.53003	-0.00327862	6.94086	-0.0259332	8.82603	-0.314046	9.9928	-0.439689	9.98318										-0.360761	9.9954	-0.398986	9.9963
-0.0292112	9.9968	-0.00071839	7.52464	5.034e-05	7.04681	0.000438692	6.65096	0.000544694	6.47826	0.000620665	6.34363	0.000550118	6.31052										0.000621736	6.34363	0.000208417	6.52414	-0.000312364	6.53726	-0.00345923	6.97299	-0.0271997	8.89924	-0.320443	9.99315	-0.440696	9.98322										-0.36508	9.99551	-0.400464	9.99632
-0.0309116	9.99753	-0.000767283	7.55147	4.75877e-05	7.04981	0.000414286	6.66571	0.000517495	6.49578	0.000590835	6.36315	0.000520167	6.32791										0.000591866	6.36315	0.000192133	6.5305	-0.000342334	6.54484	-0.00365077	7.00647	-0.0285214	8.9712	-0.326568	9.99345	-0.441663	9.98325										-0.369219	9.99561	-0.401879	9.99634
-0.032707	9.99809	-0.000818888	7.57963	4.21641e-05	7.05265	0.000392551	6.67974	0.000490337	6.51243	0.000558213	6.38174	0.000493049	6.34456										0.000559244	6.38174	0.000178522	6.53654	-0.000372304	6.55278	-0.00385055	7.04133	-0.0299065	9.04161	-0.332434	9.99371	-0.442588	9.98328										-0.373182	9.9957	-0.403246	9.99636
-0.0346055	9.99853	-0.000873205	7.60915	3.67406e-05	7.05534	0.000370816	6.69308	0.000463219	6.52824	0.000531014	6.39946	0.000468643	6.36041										0.000532085	6.39946	0.000164911	6.54228	-0.000402274	6.56108	-0.00405856	7.0776	-0.0313579	9.11023	-0.338048	9.99394	-0.443469	9.98331										-0.376981	9.99579	-0.404554	9.99638
-0.0366155	9.99887	-0.000932904	7.6401	3.39883e-05	7.05788	0.000349041	6.70579	0.000438692	6.5433	0.000503896	6.41631	0.000441444	6.37546										0.000504927	6.41631	0.000151341	6.54774	-0.000434965	6.56977	-0.00427746	7.11531	-0.0328755	9.17679	-0.343424	9.99415	-0.444316	9.98333										-0.380616	9.99586	-0.405814	9.9964
-0.0387396	9.99913	-0.000992685	7.67253	2.85647e-05	7.06029	0.000330059	6.7179	0.000416997	6.55769	0.000476738	6.43239	0.000419709	6.38974										0.000477769	6.43239	0.000140444	6.55294	-0.000470417	6.57887	-0.0045046	7.15453	-0.0344648	9.24108	-0.348569	9.99433	-0.445124	9.98336										-0.384101	9.99593	-0.407026	9.99642
-0.0409832	9.99934	-0.00105789	7.70647	2.58934e-05	7.06257	0.000311076	6.7294	0.000392551	6.57136	0.000452291	6.44771	0.000397975	6.40333										0.000453322	6.44771	0.000126874	6.5579	-0.000505829	6.5884	-0.00474544	7.19529	-0.0361259	9.30286	-0.353493	9.99449	-0.445899	9.98338										-0.387437	9.996	-0.408189	9.99643
-0.0433572	9.99949	-0.00112581	7.742	2.04699e-05	7.06473	0.000292094	6.74035	0.000373568	6.58435	0.000427845	6.46223	0.00037624	6.41621										0.000428876	6.46223	0.000115977	6.56263	-0.000544002	6.59838	-0.00499447	7.23761	-0.037867	9.36196	-0.358208	9.99464	-0.446636	9.9834										-0.390634	9.99606	-0.409308	9.99645
-0.0458696	9.99961	-0.00119919	7.77914	1.77176e-05	7.06677	0.000275742	6.75078	0.000351793	6.59675	0.00040611	6.47602	0.000354465	6.42853										0.000407141	6.47602	0.000105121	6.56714	-0.000584856	6.60883	-0.00525717	7.28152	-0.0396909	9.4182	-0.362717	9.99477	-0.447345	9.98342										-0.393693	9.99611	-0.410384	9.99646
-0.0485233	9.9997	-0.00127516	7.81795	1.50463e-05	7.0687	0.000259431	6.76072	0.00033277	6.60852	0.000384416	6.48921	0.000335523	6.44036										0.000385407	6.48921	9.42647e-05	6.57144	-0.00062575	6.61979	-0.00553357	7.32707	-0.0415975	9.47147	-0.367033	9.99488	-0.44802	9.98344										-0.396624	9.99616	-0.411416	9.99647
-0.0513319	9.99978	-0.00135396	7.85847	1.2294e-05	7.07053	0.00024316	6.7702	0.000313788	6.61974	0.000362721	6.50182	0.0003165	6.45158										0.000363712	6.50182	8.6082e-05	6.57554	-0.000669365	6.63126	-0.00582094	7.37429	-0.0435952	9.52164	-0.371163	9.99499	-0.448667	9.98346										-0.399431	9.99621	-0.41241	9.99649
-0.0543007	9.99983	-0.00143819	7.90074	9.54179e-06	7.07236	0.000226889	6.77922	0.000297517	6.63043	0.000343617	6.51382	0.000300188	6.46228										0.000344689	6.51382	7.79399e-05	6.57945	-0.00071298	6.64326	-0.00612197	7.42318	-0.045684	9.56868	-0.375112	9.99508	-0.449286	9.98348										-0.402116	9.99625	-0.413365	9.9965
-0.0574406	9.99987	-0.00152776	7.94478	4.11822e-06	7.07429	0.00021329	6.7878	0.000278413	6.64063	0.000324635	6.52525	0.000283837	6.47236										0.000325666	6.52525	6.70837e-05	6.58316	-0.000761996	6.6558	-0.00643666	7.47378	-0.0478721	9.61253	-0.378892	9.99517	-0.44988	9.98349										-0.404691	9.99629	-0.414285	9.99651
-0.0607624	9.9999	-0.00162283	7.99063	1.36596e-06	7.07633	0.00019969	6.79598	0.000264895	6.65036	0.000305612	6.53612	0.000267566	6.48189										0.000306644	6.53612	5.8901e-05	6.58669	-0.000811052	6.66894	-0.00676778	7.52607	-0.0501623	9.65321	-0.382507	9.99524	-0.450444	9.9835										-0.407154	9.99633	-0.415167	9.99652
-0.0642745	9.99992	-0.00172341	8.0383	-1.30535e-06	7.07847	0.000186172	6.80376	0.000248584	6.65957	0.000289341	6.54647	0.000251295	6.49111										0.000290373	6.54647	5.07588e-05	6.59006	-0.000865591	6.68269	-0.00711261	7.58007	-0.0525601	9.69075	-0.385967	9.99531	-0.450987	9.98352										-0.409514	9.99637	-0.416015	9.99653
-0.0679903	9.99994	-0.00182658	8.0878	-6.72892e-06	7.08073	0.000175244	6.81118	0.000235025	6.66828	0.00027299	6.55631	0.000237736	6.49993										0.000274062	6.55631	4.53307e-05	6.59326	-0.00092009	6.69707	-0.00747387	7.63577	-0.055071	9.72521	-0.389274	9.99538	-0.451505	9.98353										-0.411773	9.9964	-0.41683	9.99654
-0.0719206	9.99996	-0.00193796	8.13914	-9.48118e-06	7.08312	0.000161645	6.81824	0.000221425	6.67662	0.000256719	6.56567	0.000224137	6.50815										0.000257751	6.56567	3.71481e-05	6.5963	-0.000977309	6.7121	-0.00785425	7.69317	-0.0577006	9.75669	-0.39244	9.99544	-0.451998	9.98354										-0.413935	9.99643	-0.417615	9.99655
-0.0760764	9.99997	-0.00205473	8.1923	-1.49047e-05	7.08564	0.000150797	6.82498	0.000207866	6.6846	0.00024316	6.5746	0.000210578	6.51589										0.000244192	6.5746	2.90059e-05	6.5992	-0.00103725	6.72785	-0.00825103	7.75227	-0.0604516	9.7853	-0.395468	9.99549	-0.452474	9.98354										-0.416004	9.99646	-0.418366	9.99656
-0.0804739	9.99997	-0.00217968	8.24725	-1.76165e-05	7.08829	0.00013995	6.83139	0.000194267	6.69218	0.000229561	6.58306	0.000197019	6.52338										0.000230592	6.58306	2.35778e-05	6.60196	-0.00109995	6.74433	-0.00866429	7.813	-0.0633323	9.81118	-0.39836	9.99553	-0.452926	9.98355										-0.417986	9.99649	-0.419088	9.99656
-0.0851267	9.99998	-0.00231001	8.30396	-2.30401e-05	7.09109	0.000131815	6.83749	0.000183339	6.6994	0.000216002	6.59109	0.000186172	6.53062										0.000217033	6.59109	1.81497e-05	6.60459	-0.00116809	6.76156	-0.0090994	7.87531	-0.0663482	9.83447	-0.40113	9.99558	-0.453358	9.98356										-0.419883	9.99652	-0.419786	9.99657
-0.0900485	9.99999	-0.00244859	8.36236	-2.84637e-05	7.09403	0.000120968	6.8433	0.00016982	6.70629	0.000202443	6.5988	0.000175244	6.53755										0.000203434	6.5988	9.96705e-06	6.6071	-0.0012362	6.77959	-0.00955641	7.93915	-0.0695047	9.85534	-0.403776	9.99562	-0.453773	9.98356										-0.4217	9.99654	-0.420455	9.99658
-0.0952554	9.99999	-0.00259256	8.42239	-3.38872e-05	7.09714	0.000112792	6.84884	0.000158933	6.71286	0.000191596	6.6062	0.000164397	6.54416										0.000192587	6.6062	4.53895e-06	6.60949	-0.00130978	6.79845	-0.0100326	8.00447	-0.0728131	9.87395	-0.406309	9.99566	-0.454169	9.98357										-0.423439	9.99657	-0.421094	9.99658
-0.100769	9.99999	-0.00274733	8.48395	-3.93108e-05	7.10042	0.000101864	6.85412	0.000150797	6.71911	0.000177915	6.61319	0.000153509	6.55037										0.000178988	6.61319	-8.89157e-07	6.61177	-0.00138609	6.81816	-0.0105307	8.07117	-0.0762732	9.89048	-0.408728	9.99569	-0.454548	9.98357										-0.425104	9.99659	-0.42171	9.99659
-0.106601	9.99999	-0.00290761	8.54692	-4.47344e-05	7.10387	9.3769e-05	6.85916	0.00013995	6.72506	0.000167068	6.6198	0.000145374	6.55619										0.00016814	6.6198	-6.31726e-06	6.61406	-0.00146516	6.83873	-0.0110534	8.13913	-0.0798989	9.90509	-0.411043	9.99572	-0.454912	9.98358										-0.426695	9.99661	-0.422306	9.99659
-0.112775	9.99999	-0.00307874	8.61115	-5.29102e-05	7.10751	8.55932e-05	6.86394	0.000129063	6.73072	0.000156221	6.62616	0.000134486	6.56173										0.000157253	6.62616	-1.17859e-05	6.61646	-0.00154962	6.86023	-0.0116007	8.20826	-0.0836957	9.91797	-0.413257	9.99575	-0.455259	9.98358										-0.428221	9.99663	-0.422873	9.99659
-0.119313	10	-0.00326079	8.67651	-5.83338e-05	7.11135	7.74578e-05	6.86851	0.000120968	6.73611	0.000148086	6.63223	0.000126391	6.56705										0.000149118	6.63223	-1.7214e-05	6.61898	-0.00163957	6.88271	-0.0121754	8.27842	-0.0876718	9.92926	-0.415374	9.99577	-0.455591	9.98358										-0.42968	9.99665	-0.423421	9.9966
-0.126233	10	-0.00345086	8.74277	-6.37573e-05	7.1154	7.20343e-05	6.87287	0.000112792	6.74123	0.000137238	6.63797	0.000118216	6.57217										0.00013827	6.63797	-2.26421e-05	6.62161	-0.00172948	6.90619	-0.0127747	8.34945	-0.0918382	9.93913	-0.417398	9.9958	-0.455905	9.98358										-0.431079	9.99667	-0.423949	9.9966
-0.133562	10	-0.00365185	8.80974	-7.19332e-05	7.11966	6.38989e-05	6.87701	0.000104616	6.74609	0.000129063	6.64341	0.000110121	6.57706										0.000130095	6.64341	-3.07842e-05	6.62437	-0.0018276	6.93072	-0.0134014	8.42117	-0.0961979	9.94773	-0.419334	9.99582	-0.456211	9.98358										-0.432416	9.99669	-0.424453	9.9966
-0.141322	10	-0.00386374	8.87715	-8.0109e-05	7.12416	5.84349e-05	6.88096	9.64403e-05	6.75074	0.000120968	6.64856	0.000101864	6.58169										0.000121959	6.64856	-3.62528e-05	6.62726	-0.00192843	6.95636	-0.0140609	8.49341	-0.100767	9.9552	-0.421183	9.99584	-0.456499	9.98358										-0.433697	9.99671	-0.424942	9.9966
-0.149544	10	-0.00408647	8.94475	-8.82039e-05	7.1289	5.034e-05	6.88471	8.83454e-05	6.75519	0.000112792	6.65349	9.3769e-05	6.5861										0.000113824	6.65349	-4.4395e-05	6.63028	-0.00203471	6.98312	-0.0147478	8.56596	-0.105552	9.96166	-0.422953	9.99586												-0.434924	9.99673	-0.425407	9.9966
-0.158257	10	-0.00432276	9.01225	-9.63797e-05	7.13389	4.49164e-05	6.88829	8.28814e-05	6.75943	0.000104616	6.65822	8.83454e-05	6.5903										0.000105648	6.65822	-5.25372e-05	6.63344	-0.00214647	7.01099	-0.0154703	8.63861	-0.110565	9.96725	-0.424643	9.99588												-0.436097	9.99674	-0.425858	9.99661
-0.16749	10	-0.0045726	9.07934	-0.000104515	7.13916	3.94524e-05	6.89171	7.4746e-05	6.76343	9.64403e-05	6.66275	8.01696e-05	6.59424										9.75127e-05	6.66275	-5.79653e-05	6.63675	-0.00226363	7.04008	-0.0162256	8.71112	-0.115819	9.97205	-0.42626	9.99589												-0.437219	9.99676	-0.42629	9.99661
-0.177276	10	-0.00483613	9.14569	-0.000115362	7.1447	3.39883e-05	6.89497	6.93225e-05	6.76724	8.83454e-05	6.66711	7.4746e-05	6.59796										8.93774e-05	6.66711	-6.8862e-05	6.64021	-0.00238355	7.07043	-0.0170137	8.78325	-0.121321	9.97618	-0.427806	9.99591												-0.438296	9.99678	-0.426701	9.99661
-0.187655	10	-0.00511318	9.21097	-0.000126209	7.15055	2.85647e-05	6.89808	6.38989e-05	6.77087	8.28814e-05	6.67126	6.93225e-05	6.60152										8.39134e-05	6.67126	-7.70041e-05	6.64383	-0.00251163	7.10206	-0.0178429	8.85475	-0.127091	9.97972	-0.429284	9.99592												-0.439325	9.99679	-0.427099	9.99661
-0.198661	10	-0.00540921	9.27484	-0.000137097	7.15671	2.31412e-05	6.90105	5.84349e-05	6.77434	7.4746e-05	6.6752	6.11871e-05	6.60496										7.5778e-05	6.6752	-8.51868e-05	6.64764	-0.00264792	7.13501	-0.0187077	8.92536	-0.133133	9.98274	-0.430698	9.99593												-0.440309	9.99681	-0.427482	9.99661
-0.21034	10	-0.00571888	9.33696	-0.000147985	7.16321	2.04699e-05	6.90387	5.30113e-05	6.77765	6.93225e-05	6.67892	5.57635e-05	6.60827										7.03545e-05	6.67892	-9.6043e-05	6.65165	-0.00278688	7.16935	-0.0196163	8.99482	-0.139469	9.98533	-0.432049	9.99595												-0.441253	9.99682	-0.42785	9.99661
-0.222734	10	-0.00604478	9.39699	-0.000158832	7.17005	1.50463e-05	6.90655	4.75877e-05	6.78082	6.38989e-05	6.68245	5.30113e-05	6.61144										6.49309e-05	6.68245	-0.000104185	6.65586	-0.00293405	7.20512	-0.0205658	9.06286	-0.14611	9.98753	-0.433341	9.99596												-0.442155	9.99683	-0.428204	9.99661
-0.23518	10	-0.00638978	9.45465	-0.000172431	7.17726	9.54179e-06	6.90912	4.21641e-05	6.78383	5.84349e-05	6.68581	4.75877e-05	6.61447										5.94669e-05	6.68581	-0.000115082	6.66025	-0.00308939	7.24237	-0.0215593	9.12925	-0.153072	9.9894	-0.434576	9.99597												-0.44302	9.99685
-0.246998	10	-0.00675377	9.50963	-0.000183278	7.18485	6.78953e-06	6.91155	3.67406e-05	6.78671	5.30113e-05	6.68903	4.21641e-05	6.61734										5.40433e-05	6.68903	-0.000125938	6.66485	-0.0032502	7.2811	-0.0226019	9.19373	-0.160373	9.99099	-0.435755	9.99598												-0.443845	9.99686
-0.258221	10	-0.00713674	9.56168	-0.000196878	7.19284	1.36596e-06	6.91386	3.1317e-05	6.78944	4.75877e-05	6.6921	3.67406e-05	6.62006										4.86198e-05	6.6921	-0.000136835	6.66966	-0.0034219	7.32136	-0.0236911	9.25609	-0.16803	9.99234	-0.436883	9.99599												-0.444636	9.99687
-0.268874	10	-0.00754415	9.61059	-0.000213148	7.20127	-1.30535e-06	6.91607	2.85647e-05	6.79203	4.21641e-05	6.69503	3.39883e-05	6.62263										4.31962e-05	6.69503	-0.000150405	6.6747	-0.00359904	7.36316	-0.0248322	9.31609	-0.176062	9.99348	-0.437963	9.996												-0.445394	9.99688
-0.278984	10	-0.00797063	9.65621	-0.00022946	7.21015	-4.05761e-06	6.91829	2.31412e-05	6.7945	3.67406e-05	6.69781	2.85647e-05	6.62506										3.77727e-05	6.69781	-0.000161302	6.67999	-0.00378434	7.40656	-0.0260282	9.37356	-0.184486	9.99445	-0.438994	9.99601												-0.446118	9.9969
-0.28858	10	-0.00842423	9.69841	-0.000243059	7.21949	-9.48118e-06	6.92062	2.04699e-05	6.79686	3.39883e-05	6.70045	2.58934e-05	6.62737										3.50204e-05	6.70045	-0.000174872	6.68551	-0.00398057	7.45161	-0.0272788	9.42834	-0.193327	9.99527	-0.439981	9.99601												-0.446813	9.99691
-0.297682	10	-0.00890231	9.73712	-0.000262082	7.22933	-1.21525e-05	6.92305	1.50463e-05	6.79911	2.85647e-05	6.70297	2.04699e-05	6.62956										2.95968e-05	6.70297	-0.000188483	6.69128	-0.00418496	7.4983	-0.0285896	9.4803	-0.202606	9.99597	-0.440922	9.99602												-0.447477	9.99692
-0.306317	10	-0.00940476	9.77235	-0.000278353	7.2397	-1.76165e-05	6.9256	1.2294e-05	6.80126	2.58934e-05	6.70537	1.77176e-05	6.63163										2.68851e-05	6.70537	-0.000204767	6.69734	-0.00440027	7.54667	-0.0299607	9.52931	-0.212346	9.99655	-0.441824	9.99603												-0.448113	9.99693
-0.314506	10	-0.00993708	9.80414	-0.000297335	7.25061	-2.30401e-05	6.92827	9.54179e-06	6.80331	2.04699e-05	6.70767	1.50463e-05	6.6336										2.14615e-05	6.70767	-0.000218378	6.70373	-0.00462375	7.59672	-0.0313974	9.57533	-0.222572	9.99705	-0.442683	9.99603												-0.448721	9.99694
-0.322269	10	-0.0104967	9.83258	-0.00031911	7.26211	-2.57519e-05	6.93106	4.11822e-06	6.80526	1.77176e-05	6.70986	1.2294e-05	6.63549										1.87497e-05	6.70986	-0.000234703	6.71043	-0.00486083	7.64845	-0.0329025	9.6183	-0.232831	9.99745	-0.443509	9.99604												-0.449303	9.99694
-0.32963	10	-0.0110888	9.85781	-0.000340845	7.2742	-3.11755e-05	6.93399	1.36596e-06	6.80711	1.50463e-05	6.71195	9.54179e-06	6.63732										1.6038e-05	6.71195	-0.000250987	6.71742	-0.00510883	7.70188	-0.0344761	9.65822	-0.242665	9.99777	-0.444295	9.99605												-0.44986	9.99695
-0.336605	10	-0.0117135	9.88001	-0.00036258	7.28693	-3.6599e-05	6.93705	-1.30535e-06	6.80887	9.54179e-06	6.71394	6.78953e-06	6.63908										1.05739e-05	6.71394	-0.000270026	6.72472	-0.00536772	7.75702	-0.0361263	9.69511	-0.252091	9.99802	-0.445047	9.99605												-0.450395	9.99696
-0.343216	10	-0.0123736	9.89937	-0.000386986	7.30032	-4.20631e-05	6.94026	-4.05761e-06	6.81064	6.78953e-06	6.71583	4.11822e-06	6.64075										7.86214e-06	6.71583	-0.000289065	6.73237	-0.00563753	7.81382	-0.0378531	9.72903	-0.261125	9.99823	-0.445767	9.99606												-0.450906	9.99697
-0.34948	10	-0.0130717	9.91612	-0.000411432	7.31441	-4.74866e-05	6.94363	-6.72892e-06	6.8125	4.11822e-06	6.71762	1.36596e-06	6.64234										5.15036e-06	6.71762	-0.000308063	6.74042	-0.00592371	7.87225	-0.039662	9.76005	-0.269781	9.99839	-0.446454	9.99606												-0.451395	9.99698
-0.355415	10	-0.013805	9.9305	-0.000435879	7.32925	-5.29102e-05	6.94715	-9.48118e-06	6.81444	1.36596e-06	6.71932	-1.30535e-06	6.64394										2.43858e-06	6.71932	-0.000327102	6.74889	-0.00622077	7.9323	-0.0415557	9.78828	-0.278075	9.99853	-0.44711	9.99607												-0.451862	9.99698
-0.361037	10	-0.0145818	9.94274	-0.000463037	7.34484	-6.10051e-05	6.95084	-1.21525e-05	6.81648	-1.30535e-06	6.72094	-4.05761e-06	6.6456										-2.73199e-07	6.72094	-0.000348855	6.75774	-0.00653416	7.99391	-0.0435371	9.81383	-0.286019	9.99864	-0.44774	9.99607												-0.452308	9.99699
-0.366361	10	-0.0153994	9.95309	-0.000492988	7.36124	-6.65096e-05	6.95469	-1.76165e-05	6.81861	-4.05761e-06	6.72257	-9.48118e-06	6.64732										-2.98498e-06	6.72257	-0.000370608	6.76691	-0.00686119	8.05702	-0.0456142	9.83686	-0.293629	9.99874	-0.44834	9.99608												-0.452738	9.99699
-0.371402	10	-0.0162632	9.96177	-0.00052553	7.37848	-7.19332e-05	6.95874	-2.03283e-05	6.82084	-6.72892e-06	6.72429	-1.21525e-05	6.64913										-5.69676e-06	6.72429	-0.000395075	6.77651	-0.00720459	8.12155	-0.0477898	9.8575	-0.300916	9.99882	-0.448914	9.99608												-0.453148	9.997
-0.376177	10	-0.0171758	9.969	-0.0005554	7.3966	-8.0109e-05	6.96298	-2.57519e-05	6.82318	-9.48118e-06	6.7261	-1.49047e-05	6.65103										-8.40854e-06	6.7261	-0.000419542	6.78663	-0.00756431	8.18738	-0.0500666	9.87593	-0.307894	9.99889	-0.449462	9.99608												-0.453541	9.997
-0.380697	10	-0.01814	9.97498	-0.000590734	7.41566	-8.82039e-05	6.96741	-2.84637e-05	6.82563	-1.21525e-05	6.72799	-1.76165e-05	6.65302										-1.11203e-05	6.72799	-0.000444009	6.79722	-0.00794039	8.2544	-0.0524503	9.8923	-0.314574	9.99895	-0.449988	9.99609												-0.453917	9.99701
-0.384978	10	-0.0191559	9.9799	-0.000626028	7.43568	-9.63797e-05	6.97206	-3.38872e-05	6.8282	-1.76165e-05	6.72998	-2.03283e-05	6.6551										-1.65843e-05	6.72998	-0.00047119	6.80829	-0.00833557	8.32249	-0.054946	9.90678	-0.32097	9.999	-0.450488	9.99609												-0.454276	9.99701
-0.38903	10	-0.0202288	9.98392	-0.000664114	7.45672	-0.000104515	6.97692	-3.6599e-05	6.83088	-2.03283e-05	6.73206	-2.57519e-05	6.65729										-1.92961e-05	6.73206	-0.000498371	6.81989	-0.00874983	8.39151	-0.0575623	9.91954	-0.327093	9.99905	-0.450969	9.99609												-0.454621	9.99701
-0.392866	10	-0.0213614	9.98719	-0.000704831	7.47879	-0.00011265	6.98201	-4.20631e-05	6.83369	-2.30401e-05	6.73424	-2.84637e-05	6.6596										-2.20079e-05	6.73424	-0.000528266	6.83203	-0.00918314	8.46131	-0.0603016	9.93073	-0.332954	9.99909	-0.451427	9.9961												-0.454951	9.99702
-0.396497	10	-0.0225565	9.98983	-0.00074826	7.50198	-0.000120786	6.98734	-4.74866e-05	6.83664	-2.84637e-05	6.73652	-3.38872e-05	6.66201										-2.74315e-05	6.73652	-0.000560916	6.84473	-0.00963825	8.5317	-0.0631696	9.94051	-0.338561	9.99912	-0.451865	9.9961												-0.455265	9.99702
-0.399933	10	-0.0238196	9.99195	-0.00079173	7.52631	-0.000131633	6.99292	-5.29102e-05	6.83973	-3.11755e-05	6.7389	-3.6599e-05	6.66456										-3.01432e-05	6.7389	-0.000593525	6.85799	-0.0101152	8.60246	-0.0661744	9.94903	-0.343928	9.99915	-0.452283	9.9961												-0.455568	9.99702
-0.403184	10	-0.0251505	9.99365	-0.00083783	7.55183	-0.00013989	6.99877	-5.83338e-05	6.84298	-3.6599e-05	6.74138	-4.20631e-05	6.66722										-3.55668e-05	6.74138	-0.000626134	6.87188	-0.0106139	8.67339	-0.0693215	9.95642	-0.34906	9.99918	-0.452684	9.9961												-0.455856	9.99702
-0.406262	10	-0.0265575	9.99501	-0.000889516	7.5786	-0.000150656	7.0049	-6.37573e-05	6.84638	-3.93108e-05	6.74396	-4.74866e-05	6.67001										-3.82786e-05	6.74396	-0.000661498	6.88643	-0.0111399	8.74426	-0.0726164	9.96282	-0.353971	9.9992	-0.453066	9.99611												-0.456133	9.99702
-0.409174	10	-0.0280433	9.99608	-0.000941161	7.60665	-0.000161503	7.01132	-6.92619e-05	6.84994	-4.47344e-05	6.74666	-5.01579e-05	6.67292										-4.37426e-05	6.74666	-0.000699535	6.90163	-0.0116877	8.81483	-0.07607	9.96833	-0.35867	9.99922	-0.453434	9.99611												-0.456396	9.99702
-0.411931	10	-0.0296078	9.99694	-0.000995437	7.63604	-0.000175183	7.01802	-7.73567e-05	6.85366	-5.01579e-05	6.74951	-5.55815e-05	6.67598										-4.91662e-05	6.74951	-0.000737612	6.91759	-0.0122627	8.88485	-0.0796851	9.97308	-0.363165	9.99924	-0.453781	9.99611												-0.45665	9.99703
-0.414538	10	-0.031262	9.99761	-0.00105518	7.66682	-0.00018603	7.02504	-8.27803e-05	6.85756	-5.55815e-05	6.75251	-6.10051e-05	6.6792										-5.45897e-05	6.75251	-0.000778364	6.93429	-0.012865	8.95407	-0.0834726	9.97715	-0.367461	9.99926	-0.454115	9.99611												-0.456893	9.99703
-0.417004	10	-0.0330085	9.99814	-0.00111496	7.69904	-0.000199589	7.03239	-9.09561e-05	6.86165	-6.10051e-05	6.75566	-6.65096e-05	6.68258										-6.00133e-05	6.75566	-0.00082187	6.95165	-0.0134972	9.02221	-0.0874434	9.98063	-0.371573	9.99928	-0.454437	9.99611												-0.457125	9.99703
-0.41934	10	-0.03485	9.99855	-0.00118008	7.73274	-0.000210437	7.04008	-9.63797e-05	6.86594	-6.65096e-05	6.75895	-7.46854e-05	6.68613										-6.54773e-05	6.75895	-0.00086809	6.96978	-0.0141595	9.089	-0.0916004	9.9836	-0.375505	9.99929	-0.454742	9.99611												-0.457346	9.99703
-0.421549	10	-0.0367976	9.99887	-0.00125075	7.76796	-0.000226707	7.04813	-0.000104515	6.87042	-7.19332e-05	6.76239	-8.0109e-05	6.68984										-7.09009e-05	6.76239	-0.000914309	6.98878	-0.0148544	9.15419	-0.095957	9.98613	-0.379263	9.9993	-0.455034	9.99611												-0.45756	9.99703
-0.42364	10	-0.0388509	9.99913	-0.00132138	7.80475	-0.000240388	7.05655	-0.00011265	6.87512	-7.73567e-05	6.766	-8.55326e-05	6.69369										-7.63244e-05	6.766	-0.000963243	7.00867	-0.0155821	9.21755	-0.100522	9.98828	-0.382858	9.99931	-0.455313	9.99611												-0.457761	9.99703
-0.425617	10	-0.0410185	9.99932	-0.00139743	7.84315	-0.000253906	7.06536	-0.000120786	6.88006	-8.27803e-05	6.76978	-9.36679e-05	6.69771										-8.1748e-05	6.76978	-0.00101489	7.02945	-0.0163424	9.27883	-0.105305	9.99011	-0.386296	9.99932	-0.455579	9.99612												-0.457956	9.99703
-0.427486	10	-0.0433083	9.99948	-0.0014789	7.8832	-0.000270217	7.07459	-0.000128962	6.88522	-9.09561e-05	6.77374	-9.90915e-05	6.70191										-8.99238e-05	6.77374	-0.00106925	7.05116	-0.0171437	9.33779	-0.110319	9.99165	-0.389582	9.99933	-0.455833	9.99612												-0.458143	9.99703
-0.429257	10	-0.045723	9.9996	-0.00156313	7.92494	-0.000286488	7.08424	-0.00013989	6.89063	-9.63797e-05	6.77791	-0.000107227	6.70633										-9.53474e-05	6.77791	-0.00112633	7.07378	-0.0179803	9.39427	-0.115573	9.99296	-0.392722	9.99934	-0.456077	9.99612
-0.43093	10	-0.0482734	9.99969	-0.00165278	7.96838	-0.000305511	7.09434	-0.000147985	6.8963	-0.000104515	6.78227	-0.000115362	6.71101										-0.000103483	6.78227	-0.00118616	7.09738	-0.0188579	9.44807	-0.121079	9.99407	-0.395727	9.99935	-0.456311	9.99612
-0.432514	10	-0.0509679	9.99976	-0.0017451	8.01357	-0.000324534	7.10491	-0.000158832	6.90223	-0.00011265	6.78685	-0.000123538	6.71596										-0.000111618	6.78685	-0.00124866	7.12208	-0.019779	9.49907	-0.126851	9.995	-0.398597	9.99936	-0.456535	9.99612
-0.434013	10	-0.053809	9.99981	-0.0018456	8.0605	-0.000343557	7.11597	-0.00016976	6.90845	-0.000120786	6.79166	-0.000131633	6.72113										-0.000119794	6.79166	-0.00131392	7.14789	-0.0207438	9.54716	-0.132904	9.99579	-0.401342	9.99936	-0.456747	9.99612
-0.435431	10	-0.0568132	9.99986	-0.00194881	8.1092	-0.00036258	7.12754	-0.000180607	6.91496	-0.000128962	6.79666	-0.000142561	6.72648										-0.000127929	6.79666	-0.00138461	7.17478	-0.0217521	9.59225	-0.13925	9.99645	-0.403964	9.99937	-0.45695	9.99612
-0.436773	10	-0.0599802	9.99989	-0.00206016	8.15965	-0.000384274	7.13961	-0.000191454	6.92176	-0.000137097	6.80189	-0.000150656	6.732										-0.000136065	6.80189	-0.00145526	7.20285	-0.0228122	9.6343	-0.145903	9.99701	-0.406472	9.99937	-0.457145	9.99612
-0.438041	10	-0.0633293	9.99991	-0.00217701	8.21184	-0.000406009	7.15225	-0.000205013	6.92887	-0.000147985	6.80741	-0.000161503	6.7378										-0.000146952	6.80741	-0.00153137	7.23207	-0.0239215	9.67331	-0.152884	9.99748	-0.40887	9.99938	-0.457329	9.99612
-0.439242	10	-0.0668631	9.99993	-0.00229916	8.26574	-0.000427784	7.16548	-0.00021586	6.93634	-0.000156079	6.8132	-0.000172431	6.74396										-0.000155087	6.8132	-0.00161024	7.26251	-0.0250851	9.70931	-0.160205	9.99787	-0.41116	9.99938	-0.457507	9.99612
-0.440377	10	-0.0705951	9.99995	-0.00242961	8.3213	-0.00045219	7.17928	-0.00022946	6.94417	-0.000167008	6.81923	-0.000183278	6.75045										-0.000165975	6.81923	-0.0016945	7.29427	-0.0263061	9.74233	-0.167884	9.9982	-0.413348	9.99939	-0.457677	9.99612
-0.44145	10	-0.0745336	9.99996	-0.00256536	8.37847	-0.000479308	7.19373	-0.000243059	6.95238	-0.000177855	6.82549	-0.000194166	6.75717										-0.000176822	6.82549	-0.00178151	7.32731	-0.0275842	9.77248	-0.175943	9.99848	-0.415442	9.99939	-0.457841	9.99612
-0.442466	10	-0.0786975	9.99997	-0.00270933	8.43719	-0.000503835	7.20883	-0.00025933	6.96095	-0.000188702	6.83207	-0.000205013	6.76421										-0.000187669	6.83207	-0.0018712	7.36171	-0.028925	9.79984	-0.184402	9.99871	-0.417443	9.9994	-0.457996	9.99612
-0.443428	10	-0.0830923	9.99998	-0.00286147	8.49737	-0.000533706	7.22463	-0.000272929	6.96993	-0.000202301	6.839	-0.000218612	6.77166										-0.000201269	6.839	-0.00196906	7.39754	-0.0303286	9.82456	-0.19328	9.99891	-0.419352	9.9994	-0.458143	9.99612
-0.444335	10	-0.0877343	9.99998	-0.00302171	8.55889	-0.000560823	7.24114	-0.00028924	6.97933	-0.000213148	6.84625	-0.000232131	6.77946										-0.000212116	6.84625	-0.00206693	7.43477	-0.0318002	9.84677	-0.202601	9.99908	-0.421179	9.9994
-0.445196	10	-0.0926397	9.99999	-0.00319283	8.6216	-0.000590734	7.25835	-0.000308182	6.98916	-0.000226707	6.85382	-0.000245811	6.78764										-0.000225715	6.85382	-0.00217294	7.47345	-0.0333427	9.86663	-0.212389	9.99921	-0.422925	9.9994
-0.446008	10	-0.0978195	9.99999	-0.00336938	8.68536	-0.000623316	7.27635	-0.000324534	6.99941	-0.000240388	6.86175	-0.00025933	6.79624										-0.000239315	6.86175	-0.00228442	7.51364	-0.0349616	9.8843	-0.222671	9.99933	-0.424595	9.99941
-0.446777	10	-0.103293	9.99999	-0.00355953	8.74996	-0.000658609	7.29512	-0.000343557	7.01014	-0.000253906	6.87003	-0.000275641	6.80524										-0.000252873	6.87003	-0.00239857	7.55531	-0.0366567	9.89996	-0.232985	9.99942	-0.426187	9.99941
-0.447505	10	-0.109075	9.99999	-0.00375781	8.81522	-0.000693944	7.31473	-0.00036258	7.02138	-0.000270217	6.87872	-0.000291911	6.81465										-0.000269185	6.87872	-0.00252091	7.59855	-0.0384336	9.91376	-0.24287	9.9995	-0.42771	9.99941
-0.448195	10	-0.11519	9.99999	-0.00396699	8.88091	-0.000729237	7.33521	-0.000384274	7.03316	-0.000283776	6.88785	-0.000308182	6.82445										-0.000282743	6.88785	-0.00264596	7.64335	-0.0402949	9.92587	-0.252341	9.99955	-0.429167	9.99941
-0.448844	10	-0.121649	10	-0.00418696	8.94676	-0.000767283	7.35659	-0.000406009	7.0455	-0.000300087	6.89738	-0.000327286	6.83472										-0.000299055	6.89738	-0.00277915	7.68974	-0.042249	9.93646	-0.261416	9.9996	-0.430557	9.99942
-0.44946	10	-0.128474	10	-0.00442058	9.01254	-0.000808	7.37889	-0.000427784	7.0584	-0.00031911	6.90735	-0.000343557	6.84548										-0.000318078	6.90735	-0.00291781	7.73772	-0.0442929	9.94569	-0.27011	9.99964	-0.431887	9.99942
-0.450044	10	-0.135694	10	-0.00466501	9.07792	-0.00085151	7.40214	-0.000449478	7.0719	-0.000335381	6.91784	-0.000365292	6.85672										-0.000334348	6.91784	-0.00306461	7.78727	-0.0464404	9.95368	-0.278435	9.99967	-0.433157	9.99942
-0.450593	10	-0.143327	10	-0.0049257	9.14262	-0.000894939	7.42638	-0.000473884	7.08604	-0.000354404	6.92882	-0.000384274	6.86847										-0.000353371	6.92882	-0.00321955	7.83841	-0.0486888	9.9606	-0.28641	9.9997	-0.434371	9.99942
-0.451114	10	-0.151399	10	-0.00519741	9.20633	-0.000941161	7.45167	-0.000501083	7.10082	-0.000373427	6.94023	-0.000406009	6.8808										-0.000372394	6.94023	-0.00337996	7.89114	-0.0510462	9.96655	-0.294042	9.99972	-0.435532	9.99942
-0.451609	10	-0.159936	10	-0.00548801	9.26872	-0.000990014	7.47801	-0.000528282	7.11621	-0.000395162	6.95212	-0.000427784	6.8938										-0.000394129	6.95212	-0.00354577	7.94546	-0.0535153	9.97167	-0.301352	9.99974	-0.436639	9.99942
-0.452076	10	-0.16897	10	-0.00578951	9.32948	-0.00104162	7.50546	-0.0005554	7.13232	-0.000416937	6.96457	-0.00045219	6.90744										-0.000415863	6.96457	-0.00372246	8.0013	-0.056107	9.97604	-0.308349	9.99975	-0.437698	9.99942
-0.452516	10	-0.178531	10	-0.00611274	9.38831	-0.00109594	7.53403	-0.000585229	7.14919	-0.000438631	6.97768	-0.000476637	6.92161										-0.000437558	6.97768	-0.00390734	8.05862	-0.0588214	9.97978	-0.315046	9.99977	-0.438711	9.99943
-0.452934	10	-0.188652	10	-0.00644952	9.4449	-0.00115025	7.56378	-0.000617892	7.16676	-0.000463037	6.99144	-0.000501083	6.93638										-0.000462004	6.99144	-0.00410304	8.11738	-0.0616693	9.98296	-0.321455	9.99978	-0.439677	9.99943
-0.453328	10	-0.199367	10	-0.00680533	9.499	-0.00121003	7.59472	-0.000650434	7.18515	-0.000487484	7.00577	-0.000528282	6.95189										-0.000486451	7.00577	-0.00430424	8.17755	-0.0646535	9.98566	-0.327588	9.99979	-0.440601	9.99943
-0.4537	10	-0.210718	10	-0.00718296	9.55034	-0.00126973	7.62689	-0.000683056	7.20441	-0.000514683	7.0207	-0.000558112	6.96817										-0.000513649	7.0207	-0.00451898	8.23903	-0.0677849	9.98795	-0.333455	9.9998	-0.441484	9.99943
-0.454053	10	-0.22274	10	-0.00757949	9.59875	-0.00133494	7.66033	-0.000721102	7.22453	-0.000541841	7.03633	-0.000587982	6.98515										-0.000540808	7.03633	-0.00474189	8.3017	-0.0710661	9.98989	-0.339068	9.99981	-0.442328	9.99943
-0.454387	10	-0.234811	10	-0.00799775	9.64403	-0.00140285	7.69505	-0.000756355	7.24554	-0.000571711	7.05271	-0.000617892	7.00282										-0.000570678	7.05271	-0.00497567	8.36546	-0.0745054	9.99152	-0.344437	9.99981	-0.443134	9.99943
-0.454705	10	-0.246292	10	-0.0084405	9.68609	-0.00147348	7.73108	-0.000797153	7.26741	-0.000601581	7.06981	-0.000650434	7.02134										-0.000600548	7.06981	-0.00522034	8.4302	-0.0781136	9.9929	-0.349571	9.99982	-0.443904	9.99943
-0.455004	10	-0.257211	10	-0.00890498	9.72484	-0.00154686	7.76845	-0.00083783	7.29022	-0.000631451	7.0876	-0.000685808	7.04076										-0.000630418	7.0876	-0.00547586	8.49579	-0.0818963	9.99405	-0.354483	9.99982	-0.444641	9.99943
-0.455286	10	-0.267592	10	-0.00939659	9.76027	-0.00162558	7.80723	-0.00088134	7.31406	-0.000664114	7.1063	-0.000721102	7.06117										-0.00066304	7.1063	-0.00574771	8.56205	-0.0858644	9.99503	-0.359179	9.99983	-0.445344	9.99943
-0.455553	10	-0.27746	10	-0.00991539	9.79242	-0.00170706	7.84742	-0.000927481	7.33892	-0.000699367	7.12586	-0.000759107	7.08251										-0.000698334	7.12586	-0.00602775	8.62883	-0.0900231	9.99584	-0.363673	9.99983	-0.446015	9.99943
-0.455805	10	-0.286839	10	-0.0104613	9.82135	-0.00179129	7.88901	-0.000973703	7.36484	-0.000737373	7.14619	-0.000797153	7.10463										-0.000736339	7.14619	-0.00632402	8.69591	-0.0943863	9.99653	-0.367966	9.99984	-0.446658	9.99943
-0.456044	10	-0.295754	10	-0.0110372	9.84718	-0.00188086	7.93199	-0.00102531	7.39186	-0.000775459	7.16739	-0.000840663	7.12769										-0.000774385	7.16739	-0.00663395	8.76309	-0.0989648	9.9971	-0.372071	9.99984	-0.44727	9.99944
-0.45627	10	-0.30422	10	-0.0116456	9.87005	-0.00197601	7.97642	-0.00107691	7.42	-0.000813465	7.18959	-0.000884052	7.15183										-0.000812431	7.18959	-0.00696016	8.83016	-0.103764	9.99758	-0.375996	9.99984	-0.447858	9.99944
-0.456484	10	-0.312263	10	-0.0122866	9.89014	-0.00207376	8.02228	-0.00113123	7.44937	-0.000856934	7.21276	-0.000927481	7.17699										-0.00085586	7.21276	-0.00729995	8.89688	-0.1088	9.99798	-0.379748	9.99985	-0.448418	9.99944
-0.456688	10	-0.319901	10	-0.0129629	9.90766	-0.00217701	8.06956	-0.00118834	7.47992	-0.000900363	7.23697	-0.000976414	7.20331										-0.000899329	7.23697	-0.00765881	8.96301	-0.114085	9.99831	-0.383333	9.99985	-0.448951	9.99944
-0.456878	10	-0.327153	10	-0.0136774	9.92281	-0.00228564	8.11823	-0.00124804	7.51172	-0.000946585	7.26227	-0.00102531	7.23085										-0.00094551	7.26227	-0.00803396	9.0283	-0.119628	9.99859	-0.386761	9.99985	-0.449464	9.99944
-0.45706	10	-0.334038	10	-0.0144297	9.93582	-0.00239698	8.16827	-0.00131053	7.54484	-0.000992685	7.28858	-0.00107962	7.25951										-0.000991692	7.28858	-0.00842543	9.09253	-0.125446	9.99882	-0.390037	9.99985	-0.449952	9.99944
-0.457231	10	-0.340576	10	-0.0152228	9.94692	-0.00251651	8.21966	-0.00137841	7.57923	-0.00104433	7.31596	-0.00113398	7.28938										-0.0010433	7.31596	-0.0088359	9.15543	-0.131551	9.99902	-0.393168	9.99985	-0.450419	9.99944
-0.457394	10	-0.34678	10	-0.0160594	9.95631	-0.00263874	8.27239	-0.00144628	7.61502	-0.00109594	7.34452	-0.00119101	7.3205										-0.0010949	7.34452	-0.00926812	9.21676	-0.137958	9.99918	-0.396159	9.99986	-0.450866	9.99944
-0.457546	10	-0.352666	10	-0.0169422	9.96421	-0.00276911	8.32636	-0.00151966	7.65218	-0.00115296	7.37431	-0.00125346	7.35296										-0.00115193	7.37431	-0.00971938	9.27628	-0.144687	9.99931	-0.399019	9.99986	-0.451291	9.99944
-0.45769	10	-0.358251	10	-0.0178738	9.97081	-0.0029049	8.38153	-0.00159571	7.69067	-0.00121003	7.40534	-0.00131595	7.38672										-0.00120896	7.40534	-0.0101951	9.33381	-0.151748	9.99943	-0.40175	9.99986	-0.451696	9.99944
-0.457829	10	-0.36355	10	-0.0188571	9.97629	-0.00304887	8.43783	-0.00167448	7.73064	-0.00126973	7.43764	-0.00138116	7.42184										-0.00126874	7.43764	-0.0106899	9.3891	-0.159163	9.99952	-0.404361	9.99986	-0.452085	9.99944
-0.457959	10	-0.368575	10	-0.019892	9.98082	-0.00319826	8.49517	-0.00175866	7.77205	-0.00133494	7.47123	-0.00145171	7.45844										-0.0013339	7.47123	-0.0112118	9.442	-0.16695	9.9996	-0.406857	9.99986	-0.452458	9.99944
-0.458081	10	-0.373344	10	-0.0209866	9.98454	-0.00335578	8.55342	-0.0018456	7.81487	-0.00140014	7.50613	-0.00152509	7.49653										-0.00139911	7.50613	-0.0117582	9.49234	-0.175131	9.99966	-0.40924	9.99986	-0.452814	9.99944
-0.458195	10	-0.377864	10	-0.0221382	9.98758	-0.00351873	8.61247	-0.00193796	7.85916	-0.00147081	7.54235	-0.00160114	7.53607										-0.00146973	7.54235	-0.0123291	9.53998	-0.183726	9.99972	-0.411517	9.99986	-0.453153	9.99944
-0.458307	10	-0.382153	10	-0.0233551	9.99006	-0.00368986	8.67218	-0.002033	7.90494	-0.00154411	7.58001	-0.00168261	7.57702										-0.00154307	7.58001	-0.0129299	9.58483	-0.192758	9.99976	-0.413693	9.99986	-0.453476	9.99944
-0.45841	10	-0.386219	10	-0.0246371	9.99206	-0.00387183	8.73244	-0.00213629	7.95224	-0.00162016	7.61918	-0.00176684	7.61946										-0.00161912	7.61918	-0.0135579	9.62683	-0.20225	9.9998	-0.415772	9.99987	-0.453785	9.99944
-0.458508	10	-0.390076	10	-0.0259898	9.99368	-0.00405931	8.79307	-0.00223946	8.00098	-0.00170163	7.65978	-0.00185645	7.6636										-0.0017006	7.65978	-0.0142157	9.66595	-0.212227	9.99983	-0.417759	9.99987	-0.454083	9.99944
-0.4586	10	-0.393729	10	-0.0274158	9.99497	-0.00425759	8.85388	-0.0023508	8.05121	-0.00178578	7.70187	-0.00194881	7.70936										-0.00178479	7.70187	-0.0149062	9.70218	-0.22272	9.99986	-0.419656	9.99987	-0.454364	9.99944
-0.45869	10	-0.397195	10	-0.0289206	9.99602	-0.00446668	8.91469	-0.00246761	8.10289	-0.00187276	7.74543	-0.00204656	7.75672										-0.00187172	7.74543	-0.0156293	9.73554	-0.233248	9.99988	-0.42147	9.99987	-0.454635	9.99944
-0.458771	10	-0.400482	10	-0.0305096	9.99685	-0.00468403	8.97528	-0.00258989	8.15597	-0.00196783	7.79046	-0.00214714	7.80561										-0.0019668	7.79046	-0.0163905	9.76609	-0.243328	9.99989	-0.4232	9.99987	-0.454894	9.99944
-0.45885	10	-0.403595	10	-0.0321854	9.99751	-0.00490951	9.03547	-0.00271746	8.21046	-0.00206291	7.837	-0.00225573	7.85597										-0.00206187	7.837	-0.0171843	9.79392	-0.252976	9.9999	-0.424855	9.99987	-0.45514	9.99944
-0.458926	10	-0.406547	10	-0.033951	9.99804	-0.00514847	9.09505	-0.00285058	8.26625	-0.00216612	7.88506	-0.00236711	7.90789										-0.00216508	7.88506	-0.0180189	9.81914	-0.262212	9.99991	-0.426437	9.99987	-0.455374	9.99944
-0.458994	10	-0.409345	10	-0.0358143	9.99845	-0.00539836	9.15379	-0.00298908	8.32325	-0.00227204	7.93466	-0.00248388	7.96143										-0.002271	7.93466	-0.0188915	9.84186	-0.27105	9.99992	-0.427945	9.99987	-0.455601	9.99944
-0.459062	10	-0.411998	10	-0.0377808	9.99878	-0.00566185	9.21146	-0.0031358	8.38141	-0.00238339	7.98578	-0.00260883	8.01667										-0.00238235	7.98578	-0.0198076	9.86222	-0.279506	9.99993	-0.429387	9.99987	-0.455816	9.99944
-0.459124	10	-0.414511	10	-0.0398532	9.99904	-0.00593619	9.26783	-0.00329066	8.44063	-0.00250023	8.03835	-0.00273648	8.07341										-0.00249916	8.03835	-0.0207672	9.88039	-0.287598	9.99994	-0.430766	9.99987	-0.45602	9.99944
-0.459184	10	-0.416893	10	-0.0420398	9.99925	-0.00622408	9.3227	-0.00345361	8.50084	-0.00262243	8.09234	-0.00287232	8.13149										-0.00262139	8.09234	-0.0217758	9.89651	-0.295338	9.99994	-0.432083	9.99987	-0.456219	9.99944
-0.459241	10	-0.419153	10	-0.0443485	9.99941	-0.00652558	9.37586	-0.00362198	8.56191	-0.00275275	8.14775	-0.00301628	8.19098										-0.00275176	8.14775	-0.0228305	9.91075	-0.302742	9.99994	-0.433339	9.99987	-0.456406	9.99944
-0.459293	10	-0.421293	10	-0.0467823	9.99954	-0.00684071	9.42711	-0.00379853	8.62365	-0.00288592	8.20452	-0.00316296	8.2518										-0.00288488	8.20452	-0.023937	9.92327	-0.30982	9.99995	-0.43454	9.99987	-0.456586	9.99944
-0.459344	10	-0.42332	10	-0.0493518	9.99964	-0.00717203	9.47628	-0.00398326	8.68593	-0.00302713	8.26258	-0.00332049	8.31376										-0.00302609	8.26258	-0.025095	9.93422	-0.316589	9.99995	-0.43569	9.99987	-0.456757	9.99944
-0.459391	10	-0.425243	10	-0.0520598	9.99972	-0.00751696	9.5232	-0.00417879	8.74863	-0.00317648	8.32189	-0.00348348	8.37691										-0.00317548	8.32189	-0.0263102	9.94377	-0.323062	9.99995	-0.436784	9.99987	-0.456919	9.99944
-0.459437	10	-0.427062	10	-0.05492	9.99978	-0.00788098	9.56774	-0.00438254	8.81151	-0.00333134	8.38231	-0.00365728	8.44106										-0.0033303	8.38231	-0.0275851	9.95206	-0.329248	9.99995	-0.43783	9.99987	-0.457077	9.99944
-0.45948	10	-0.428787	10	-0.0579349	9.99982	-0.00826124	9.60979	-0.00459713	8.87442	-0.00349433	8.44371	-0.00383658	8.50604										-0.00349329	8.44371	-0.0289199	9.95924	-0.335162	9.99996	-0.438831	9.99987	-0.457226	9.99944
-0.459518	10	-0.430422	10	-0.0611184	9.99986	-0.00866056	9.64927	-0.00481978	8.93709	-0.00366545	8.50602	-0.00402669	8.57174										-0.00366441	8.50602	-0.0303199	9.96541	-0.340812	9.99996	-0.439786	9.99987	-0.457369	9.99944
-0.459556	10	-0.431973	10	-0.0644755	9.99989	-0.00907886	9.68612	-0.00505611	8.99934	-0.003842	8.56913	-0.00422493	8.6379										-0.00384096	8.56913	-0.0317879	9.97072	-0.346213	9.99996	-0.440698	9.99987	-0.457504	9.99944
-0.459594	10	-0.433443	10	-0.0680174	9.99992	-0.00951611	9.72032	-0.00530058	9.06096	-0.0040294	8.63282	-0.00443143	8.70442										-0.00402836	8.63282	-0.0333265	9.97526	-0.351372	9.99996	-0.441571	9.99987	-0.457634	9.99944
-0.459627	10	-0.434833	10	-0.0717549	9.99993	-0.00997517	9.75189	-0.00555864	9.12172	-0.00422493	8.69688	-0.00465141	8.77115										-0.00422393	8.69688	-0.0349386	9.97914	-0.356302	9.99996	-0.442403	9.99987	-0.457758	9.99944
-0.45966	10	-0.436151	10	-0.0756988	9.99995	-0.0104559	9.78085	-0.00583027	9.18133	-0.00443143	8.76118	-0.00487956	8.83779										-0.00443039	8.76118	-0.0366295	9.98244	-0.361011	9.99996	-0.443196	9.99987	-0.457877	9.99944
-0.459689	10	-0.4374	10	-0.0798627	9.99996	-0.0109611	9.80726	-0.00611274	9.2396	-0.00464598	8.82553	-0.0051186	8.90414										-0.00464494	8.82553	-0.0384019	9.98525	-0.365508	9.99997	-0.443957	9.99987	-0.457993	9.99945
-0.459719	10	-0.438585	10	-0.0842575	9.99997	-0.0114881	9.83119	-0.00641156	9.29631	-0.00487143	8.88972	-0.00536853	8.9699										-0.00487039	8.88972	-0.0402586	9.98762	-0.369806	9.99997	-0.444682	9.99987	-0.4581	9.99944
-0.459746	10	-0.439706	10	-0.088894	9.99997	-0.0120422	9.85277	-0.00672111	9.35124	-0.00511047	8.95356	-0.00563469	9.03486										-0.00510943	8.95356	-0.042205	9.98963	-0.37391	9.99997	-0.445374	9.99987	-0.458203	9.99944
		-0.440768	10	-0.0937887	9.99998	-0.0126207	9.87209	-0.0070498	9.40422	-0.00535769	9.01678	-0.00590903	9.09879										-0.0053566	9.01678	-0.0442466	9.99132	-0.377826	9.99997	-0.446037	9.99988	-0.458302	9.99944
		-0.441776	10	-0.0989575	9.99999	-0.0132291	9.8893	-0.00739205	9.45502	-0.00561571	9.07916	-0.00619963	9.16141										-0.00561463	9.07916	-0.0463887	9.99275	-0.381571	9.99997	-0.446669	9.99987	-0.458398	9.99944
		-0.442729	10	-0.104414	9.99999	-0.0138648	9.90455	-0.00775061	9.50349	-0.00589001	9.14048	-0.00650388	9.22252										-0.00588896	9.14048	-0.0486315	9.99394	-0.385144	9.99997	-0.447274	9.99988	-0.45849	9.99944
		-0.443634	10	-0.110173	9.99999	-0.0145329	9.91798	-0.00812549	9.5495	-0.00617519	9.20048	-0.0068216	9.28186										-0.00617414	9.20048	-0.0509857	9.99495	-0.388556	9.99997	-0.447848	9.99988	-0.458575	9.99944
		-0.44449	10	-0.116257	9.99999	-0.0152309	9.92975	-0.00851926	9.59295	-0.00647393	9.25895	-0.00715576	9.33918										-0.00647293	9.25895	-0.0534513	9.99579	-0.391813	9.99997	-0.448401	9.99988	-0.458658	9.99944
		-0.445302	10	-0.122681	9.99999	-0.0159644	9.94001	-0.00893214	9.63374	-0.00678635	9.31566	-0.00750619	9.39426										-0.00678531	9.31566	-0.0560365	9.99649	-0.394922	9.99997	-0.448927	9.99988	-0.458735	9.99944
		-0.44607	10	-0.129469	9.99999	-0.0167303	9.94893	-0.009364	9.67183	-0.007115	9.37041	-0.00787281	9.44693										-0.00711396	9.37041	-0.0587496	9.99708	-0.397893	9.99997	-0.44943	9.99988	-0.458812	9.99944
		-0.446798	10	-0.136636	10	-0.017537	9.95663	-0.0098176	9.70718	-0.00745997	9.42303	-0.00825853	9.49707										-0.00745892	9.42303	-0.0615931	9.99757	-0.400727	9.99997	-0.449909	9.99988	-0.458884	9.99945
		-0.447488	10	-0.144212	10	-0.0183791	9.96328	-0.0102929	9.73982	-0.0078212	9.47331	-0.00866323	9.54452										-0.00782015	9.47331	-0.0645725	9.99798	-0.403433	9.99997	-0.450366	9.99988	-0.458953	9.99944
		-0.448143	10	-0.152217	10	-0.0192618	9.96898	-0.0107927	9.76979	-0.00819879	9.52112	-0.00908696	9.58918										-0.00819774	9.52112	-0.0676987	9.99832	-0.406017	9.99997	-0.450807	9.99988	-0.459019	9.99944
		-0.448762	10	-0.160678	10	-0.020188	9.97387	-0.0113142	9.79715	-0.00859531	9.56636	-0.00952971	9.63099										-0.00859427	9.56636	-0.0709772	9.99861	-0.408483	9.99997	-0.451223	9.99988	-0.45908	9.99944
		-0.449349	10	-0.169625	10	-0.0211577	9.97803	-0.0118602	9.82198	-0.00900823	9.60891	-0.00999686	9.66993										-0.00900714	9.60891	-0.0744134	9.99884	-0.410835	9.99997	-0.451622	9.99988	-0.459141	9.99944
		-0.449906	10	-0.179082	10	-0.0221736	9.98157	-0.0124333	9.84439	-0.00944548	9.64872	-0.0104858	9.70597										-0.00944443	9.64872	-0.078018	9.99904	-0.413081	9.99997	-0.452005	9.99988
		-0.450433	10	-0.189092	10	-0.0232383	9.98458	-0.0130363	9.8645	-0.00989912	9.68577	-0.0109965	9.73914										-0.00989806	9.68577	-0.0817994	9.9992	-0.415225	9.99997	-0.452369	9.99988
		-0.450932	10	-0.199677	10	-0.024352	9.98711	-0.0136665	9.88246	-0.0103772	9.72006	-0.0115342	9.7695										-0.0103761	9.72006	-0.0857629	9.99934	-0.417272	9.99997	-0.452717	9.99988
		-0.451405	10	-0.210881	10	-0.0255226	9.98925	-0.0143265	9.89841	-0.0108796	9.75161	-0.0120965	9.79714										-0.0108786	9.75161	-0.0899222	9.99945	-0.419226	9.99997	-0.453051	9.99988
		-0.451853	10	-0.222742	10	-0.0267476	9.99105	-0.0150191	9.91251	-0.0114038	9.78049	-0.0126886	9.82218										-0.0114028	9.78049	-0.0942853	9.99955	-0.421087	9.99997	-0.453368	9.99988
		-0.452277	10	-0.23465	10	-0.0280297	9.99256	-0.0157444	9.9249	-0.0119526	9.80678	-0.0133079	9.84472										-0.0119515	9.80678	-0.0988605	9.99962	-0.422867	9.99997	-0.453672	9.99988
		-0.452679	10	-0.245985	10	-0.0293769	9.99382	-0.0165049	9.93575	-0.0125311	9.83058	-0.0139571	9.8649										-0.01253	9.83058	-0.103661	9.99969	-0.424565	9.99997	-0.453959	9.99988
		-0.453059	10	-0.256768	10	-0.0307866	9.99488	-0.0173034	9.94519	-0.013134	9.85202	-0.0146389	9.88288										-0.013133	9.85202	-0.108696	9.99974	-0.426187	9.99997	-0.454238	9.99988
		-0.45342	10	-0.26703	10	-0.0322642	9.99576	-0.0181373	9.95339	-0.013767	9.87122	-0.0153505	9.89882										-0.0137659	9.87122	-0.113981	9.99978	-0.427732	9.99997	-0.454501	9.99988
		-0.453763	10	-0.276792	10	-0.0338124	9.99649	-0.0190146	9.96047	-0.0144297	9.88832	-0.0161002	9.91289										-0.0144286	9.88832	-0.119526	9.99982	-0.429206	9.99997	-0.454753	9.99988
		-0.454089	10	-0.286076	10	-0.035434	9.9971	-0.0199327	9.96656	-0.015125	9.90349	-0.0168852	9.92524										-0.015124	9.90349	-0.125346	9.99985	-0.430615	9.99997	-0.454994	9.99988
		-0.454396	10	-0.294904	10	-0.0371343	9.9976	-0.0208942	9.97178	-0.0158557	9.91687	-0.0177082	9.93603										-0.0158546	9.91687	-0.131455	9.99988	-0.431959	9.99997	-0.455226	9.99988
		-0.454686	10	-0.303297	10	-0.0389161	9.99802	-0.021902	9.97623	-0.016619	9.92862	-0.0185719	9.94543										-0.0166179	9.92862	-0.137868	9.9999	-0.433242	9.99997	-0.455445	9.99988
		-0.454961	10	-0.311274	10	-0.0407822	9.99837	-0.0229585	9.98003	-0.0174175	9.9389	-0.0194764	9.95357										-0.0174165	9.9389	-0.144599	9.99991	-0.434466	9.99997	-0.455656	9.99988
		-0.455221	10	-0.318855	10	-0.0427378	9.99865	-0.0240667	9.98325	-0.0182568	9.94785	-0.0204271	9.96059										-0.0182558	9.94785	-0.151667	9.99993	-0.435632	9.99997	-0.455856	9.99988
		-0.455471	10	-0.326061	10	-0.0447886	9.99889	-0.0252293	9.98598	-0.0191369	9.95561	-0.0214212	9.96664										-0.0191358	9.95561	-0.159091	9.99994	-0.436747	9.99997	-0.456047	9.99988
		-0.455705	10	-0.332906	10	-0.0469398	9.99909	-0.0264461	9.98828	-0.0200577	9.96231	-0.0224669	9.97182										-0.0200566	9.96231	-0.166887	9.99995	-0.43781	9.99997	-0.456231	9.99988
		-0.455927	10	-0.339406	10	-0.0491915	9.99925	-0.0277227	9.99022	-0.0210219	9.96807	-0.0235615	9.97624										-0.0210208	9.96807	-0.175078	9.99996	-0.438824	9.99997	-0.456406	9.99988
		-0.456137	10	-0.345582	10	-0.0515519	9.99938	-0.0290591	9.99185	-0.022035	9.97301	-0.0247078	9.98001										-0.022034	9.97301	-0.183685	9.99997	-0.439794	9.99997	-0.456573	9.99988
		-0.456335	10	-0.351446	10	-0.0540264	9.99949	-0.0304607	9.99321	-0.0230944	9.97724	-0.025911	9.98322										-0.0230933	9.97724	-0.192732	9.99997	-0.440718	9.99997	-0.456731	9.99988
		-0.456525	10	-0.357015	10	-0.0566203	9.99958	-0.0319301	9.99435	-0.0242052	9.98084	-0.0271741	9.98593										-0.0242042	9.98084	-0.202238	9.99997	-0.441598	9.99997	-0.456885	9.99988
		-0.456704	10	-0.3623	10	-0.0593365	9.99966	-0.0334702	9.99531	-0.0253705	9.9839	-0.0284969	9.98822										-0.0253695	9.9839	-0.212237	9.99998	-0.44244	9.99997	-0.45703	9.99988
		-0.456873	10	-0.36732	10	-0.0621858	9.99972	-0.0350836	9.99611	-0.0265928	9.98649	-0.0298848	9.99015										-0.0265917	9.98649	-0.222749	9.99998	-0.443241	9.99997	-0.457169	9.99988
		-0.457033	10	-0.372084	10	-0.0651709	9.99977	-0.0367758	9.99677	-0.0278721	9.98868	-0.0313407	9.99178										-0.027871	9.98868	-0.233299	9.99998	-0.444007	9.99997	-0.457301	9.99988
		-0.457188	10	-0.376604	10	-0.0683026	9.99981	-0.0385522	9.99732	-0.0292112	9.99053	-0.0328672	9.99314										-0.0292101	9.99053	-0.243396	9.99999	-0.44474	9.99997	-0.457429	9.99988
		-0.457332	10	-0.380895	10	-0.0715838	9.99984	-0.0404101	9.99778	-0.0306182	9.99209	-0.0344698	9.99429										-0.0306171	9.99209	-0.253063	9.99999	-0.445435	9.99997	-0.45755	9.99988
		-0.457468	10	-0.384967	10	-0.0750225	9.99987	-0.0423603	9.99816	-0.0320903	9.9934	-0.0361483	9.99525										-0.0320893	9.9934	-0.262313	9.99999	-0.446103	9.99997	-0.457665	9.99988
		-0.457598	10	-0.388829	10	-0.0786296	9.99989	-0.0444029	9.99848	-0.0336332	9.9945	-0.0379084	9.99605										-0.0336321	9.9945	-0.271165	9.99999	-0.446738	9.99997	-0.457777	9.99988
		-0.45772	10	-0.392496	10	-0.0824078	9.99991	-0.0465459	9.99874	-0.035252	9.99542	-0.0397555	9.99672										-0.0352509	9.99542	-0.279635	9.99999	-0.447343	9.99997	-0.457881	9.99988
		-0.457834	10	-0.395973	10	-0.0863734	9.99993	-0.0487922	9.99896	-0.0369469	9.99619	-0.0416921	9.99728										-0.0369458	9.99619	-0.287736	9.99999	-0.447921	9.99997	-0.457982	9.99988
		-0.457946	10	-0.399273	10	-0.0905292	9.99994	-0.0511445	9.99914	-0.038726	9.99683	-0.0437211	9.99774										-0.0387249	9.99683	-0.295487	9.99999	-0.448471	9.99997	-0.458078	9.99988
		-0.458049	10	-0.402402	10	-0.094886	9.99995	-0.0536135	9.99929	-0.0405866	9.99736	-0.0458533	9.99813										-0.0405855	9.99736	-0.302897	9.99999	-0.449	9.99997	-0.458171	9.99988
		-0.458149	10	-0.405371	10	-0.0994573	9.99996	-0.0561993	9.99941	-0.0425396	9.99781	-0.048086	9.99845										-0.0425385	9.99781	-0.309984	9.99999	-0.449501	9.99997	-0.458258	9.99988
		-0.458242	10	-0.408188	10	-0.104249	9.99997	-0.0589128	9.99952	-0.0445876	9.99818	-0.0504274	9.99871										-0.0445865	9.99818	-0.316759	9.99999	-0.449981	9.99997	-0.458341	9.99988
		-0.458331	10	-0.41086	10	-0.109276	9.99997	-0.0617566	9.9996	-0.0467334	9.99849	-0.0528856	9.99893										-0.0467322	9.99849	-0.323237	9.99999	-0.450436	9.99997	-0.458423	9.99988
		-0.458415	10	-0.413395	10	-0.114549	9.99998	-0.064739	9.99967	-0.0489796	9.99875	-0.0554632	9.99912										-0.0489785	9.99875	-0.329427	10	-0.450875	9.99997	-0.458499	9.99988
		-0.458494	10	-0.415798	10	-0.120079	9.99998	-0.0678653	9.99973	-0.0513373	9.99896	-0.0581658	9.99927										-0.0513362	9.99896	-0.335342	10	-0.451289	9.99997	-0.458571	9.99988
		-0.45857	10	-0.418077	10	-0.12588	9.99998	-0.0711438	9.99977	-0.053809	9.99914	-0.0610015	9.9994										-0.0538079	9.99914	-0.340997	10	-0.451687	9.99997	-0.458642	9.99988
		-0.458641	10	-0.420239	10	-0.13197	9.99999	-0.0745797	9.99981	-0.0563976	9.99929	-0.0639757	9.9995										-0.0563964	9.99929	-0.346398	10	-0.452066	9.99997	-0.458707	9.99988
		-0.458709	10	-0.422287	10	-0.138359	9.99999	-0.0781842	9.99984	-0.0591137	9.99941	-0.067094	9.99959										-0.0591126	9.99941	-0.351558	10	-0.452428	9.99997	-0.45877	9.99988
		-0.458774	10	-0.424232	10	-0.145062	9.99999	-0.0819651	9.99987	-0.0619576	9.99951	-0.0703669	9.99966										-0.0619565	9.99951	-0.356486	10	-0.452772	9.99997	-0.458833	9.99988
		-0.458834	10	-0.426077	10	-0.152103	9.99999	-0.085928	9.99989	-0.0649427	9.9996	-0.0738002	9.99972										-0.0649416	9.9996	-0.361198	10	-0.453101	9.99997	-0.458891	9.99988
		-0.458891	10	-0.427826	10	-0.159491	9.99999	-0.0900865	9.99991	-0.068069	9.99966	-0.0774019	9.99977										-0.0680679	9.99966	-0.365694	10	-0.453415	9.99997	-0.458945	9.99988
		-0.458945	10	-0.429483	10	-0.167248	9.99999	-0.0944459	9.99993	-0.0713502	9.99972	-0.0811801	9.99981										-0.071349	9.99972	-0.369989	10	-0.453715	9.99997	-0.459	9.99988
		-0.458997	10	-0.431055	10	-0.175397	10	-0.09902	9.99994	-0.0747862	9.99977	-0.0851457	9.99984										-0.074785	9.99977	-0.374091	10	-0.454001	9.99997	-0.459049	9.99988
		-0.459046	10	-0.432547	10	-0.183953	10	-0.103817	9.99995	-0.0783933	9.99981	-0.0893069	9.99987										-0.0783921	9.99981	-0.378008	10	-0.454273	9.99997	-0.459099	9.99988
		-0.459092	10	-0.433962	10	-0.192946	10	-0.10885	9.99996	-0.0821715	9.99984	-0.0936718	9.99989										-0.0821703	9.99984	-0.381746	10	-0.454535	9.99997	-0.459145	9.99988
		-0.459138	10	-0.435301	10	-0.202393	10	-0.114133	9.99997	-0.0861371	9.99987	-0.0982513	9.99991										-0.0861359	9.99987	-0.385318	10	-0.454783	9.99997	-0.459189	9.99988
		-0.459179	10	-0.436572	10	-0.212323	10	-0.119674	9.99997	-0.0902929	9.99989	-0.103059	9.99993										-0.0902917	9.99989	-0.388727	10	-0.45502	9.99997	-0.45923	9.99988
		-0.459217	10	-0.437778	10	-0.222762	10	-0.125489	9.99998	-0.0946524	9.99991	-0.108106	9.99994										-0.0946512	9.99991	-0.391981	10	-0.455246	9.99997	-0.459271	9.99988
		-0.459255	10	-0.438921	10	-0.233235	10	-0.13159	9.99998	-0.0992238	9.99993	-0.1134	9.99995										-0.0992225	9.99993	-0.395089	10	-0.455461	9.99997	-0.459309	9.99988
		-0.45929	10	-0.440005	10	-0.243266	10	-0.137997	9.99998	-0.104018	9.99994	-0.11896	9.99996										-0.104017	9.99994	-0.398054	10	-0.455669	9.99997	-0.459345	9.99988
		-0.459325	10	-0.441032	10	-0.252868	10	-0.144723	9.99999	-0.109048	9.99995	-0.124797	9.99996										-0.109047	9.99995	-0.400884	10	-0.455865	9.99997	-0.459381	9.99988
		-0.459355	10	-0.442007	10	-0.262062	10	-0.151782	9.99999	-0.114326	9.99996	-0.130927	9.99997										-0.114324	9.99996	-0.403586	10	-0.456053	9.99997	-0.459413	9.99988
		-0.459385	10	-0.44293	10	-0.270862	10	-0.159197	9.99999	-0.119861	9.99997	-0.137362	9.99997										-0.11986	9.99997	-0.406164	10	-0.45623	9.99997	-0.459446	9.99988
		-0.459415	10	-0.443805	10	-0.279285	10	-0.166985	9.99999	-0.125671	9.99997	-0.144122	9.99998										-0.12567	9.99997	-0.408626	10	-0.456402	9.99997	-0.459476	9.99988
		-0.459442	10	-0.444636	10	-0.287347	10	-0.175166	9.99999	-0.131766	9.99998	-0.151222	9.99998										-0.131765	9.99998	-0.410975	10	-0.456565	9.99997
		-0.459467	10	-0.445424	10	-0.295058	10	-0.18376	10	-0.138166	9.99998	-0.158681	9.99999										-0.138164	9.99998	-0.413215	10	-0.456721	9.99997
		-0.459491	10	-0.446171	10	-0.302436	10	-0.192791	10	-0.14488	9.99998	-0.16652	9.99999										-0.144879	9.99998	-0.415355	10	-0.456868	9.99997
		-0.459516	10	-0.44688	10	-0.309492	10	-0.202284	10	-0.151931	9.99999	-0.174758	9.99999										-0.15193	9.99999	-0.417396	10	-0.457009	9.99997
		-0.459537	10	-0.447551	10	-0.316242	10	-0.212266	10	-0.159333	9.99999	-0.183417	9.99999										-0.159332	9.99999	-0.419345	10	-0.457146	9.99997
		-0.459556	10	-0.448186	10	-0.322696	10	-0.222759	10	-0.167107	9.99999	-0.192522	9.99999										-0.167105	9.99999	-0.421205	10	-0.457274	9.99997
		-0.459575	10	-0.448792	10	-0.328867	10	-0.233292	10	-0.175272	9.99999	-0.202094	10										-0.17527	9.99999	-0.42298	10	-0.457396	9.99997
		-0.459594	10	-0.449362	10	-0.334764	10	-0.243372	10	-0.183849	9.99999	-0.212166	10										-0.183848	9.99999	-0.424671	10	-0.457514	9.99997
		-0.459613	10	-0.449906	10	-0.340405	10	-0.253025	10	-0.192862	9.99999	-0.222759	10										-0.19286	9.99999	-0.426288	10	-0.457625	9.99997
		-0.45963	10	-0.450419	10	-0.345794	10	-0.26226	10	-0.202336	10	-0.23339	10										-0.202334	10	-0.42783	10	-0.457732	9.99997
		-0.459646	10	-0.450908	10	-0.350944	10	-0.271102	10	-0.212291	10	-0.243562	10										-0.212289	10	-0.4293	10	-0.457835	9.99997
		-0.45966	10	-0.45137	10	-0.355868	10	-0.27956	10	-0.222762	10	-0.253297	10										-0.22276	10	-0.430703	10	-0.457931	9.99997
		-0.459673	10	-0.45181	10	-0.36057	10	-0.287651	10	-0.233265	10	-0.262608	10										-0.233264	10	-0.432043	10	-0.458023	9.99997
		-0.459687	10	-0.452225	10	-0.365065	10	-0.29539	10	-0.243323	10	-0.271517	10										-0.243322	10	-0.433321	10	-0.458113	9.99997
		-0.4597	10	-0.452619	10	-0.369357	10	-0.302794	10	-0.252952	10	-0.280038	10										-0.252951	10	-0.434539	10	-0.458198	9.99997
		-0.459711	10	-0.452991	10	-0.373458	10	-0.309872	10	-0.262171	10	-0.288184	10										-0.262169	10	-0.435702	10	-0.458277	9.99997
		-0.459725	10	-0.453347	10	-0.377375	10	-0.316641	10	-0.27099	10	-0.295974	10										-0.270989	10	-0.436814	10	-0.458353	9.99997
		-0.459736	10	-0.453681	10	-0.381118	10	-0.323111	10	-0.279432	10	-0.303421	10										-0.279431	10	-0.437872	10	-0.458427	9.99997
		-0.459744	10	-0.454002	10	-0.384693	10	-0.329296	10	-0.28751	10	-0.310538	10										-0.287509	10	-0.438883	10	-0.458497	9.99997
		-0.459755	10	-0.454303	10	-0.388104	10	-0.335209	10	-0.295238	10	-0.317342	10										-0.295236	10	-0.439845	10	-0.458563	9.99997
				-0.454588	10	-0.391364	10	-0.340859	10	-0.302628	10	-0.323842	10										-0.302627	10	-0.440767	10	-0.458628	9.99997
				-0.45486	10	-0.394476	10	-0.346256	10	-0.309696	10	-0.330054	10										-0.309694	10	-0.441645	10	-0.458688	9.99997
				-0.455118	10	-0.397448	10	-0.351414	10	-0.316456	10	-0.335986	10										-0.316455	10	-0.442482	10	-0.458745	9.99997
				-0.455362	10	-0.400286	10	-0.356341	10	-0.322918	10	-0.341655	10										-0.322917	10	-0.443281	10	-0.458803	9.99997
				-0.455593	10	-0.402997	10	-0.361048	10	-0.329098	10	-0.347068	10										-0.329096	10	-0.444043	10	-0.458854	9.99997
				-0.455813	10	-0.405583	10	-0.365546	10	-0.335003	10	-0.352237	10										-0.335001	10	-0.444771	10	-0.458906	9.99997
				-0.45602	10	-0.408055	10	-0.369841	10	-0.340647	10	-0.357175	10										-0.340645	10	-0.445464	10	-0.458953	9.99997
				-0.456218	10	-0.410412	10	-0.373939	10	-0.346041	10	-0.361888	10										-0.34604	10	-0.446125	10	-0.458999	9.99997
				-0.456406	10	-0.412664	10	-0.377856	10	-0.351197	10	-0.366388	10										-0.351195	10	-0.446758	10	-0.459042	9.99997
				-0.456582	10	-0.414813	10	-0.381596	10	-0.356121	10	-0.370685	10										-0.356119	10	-0.447359	10	-0.459083	9.99998
				-0.45675	10	-0.416866	10	-0.385168	10	-0.360826	10	-0.374787	10										-0.360824	10	-0.447935	10	-0.459124	9.99997
				-0.456908	10	-0.418824	10	-0.388577	10	-0.365321	10	-0.378701	10										-0.365319	10	-0.448482	10	-0.459162	9.99997
				-0.45706	10	-0.420693	10	-0.391831	10	-0.369615	10	-0.382438	10										-0.369613	10	-0.449007	10	-0.459198	9.99997
				-0.457204	10	-0.422478	10	-0.394941	10	-0.373717	10	-0.386005	10										-0.373715	10	-0.449507	10	-0.459233	9.99997
				-0.45734	10	-0.424183	10	-0.397907	10	-0.377633	10	-0.389408	10										-0.377632	10	-0.449982	10	-0.459266	9.99997
				-0.457468	10	-0.425808	10	-0.400737	10	-0.381373	10	-0.392654	10										-0.381372	10	-0.450436	10	-0.459299	9.99997
				-0.45759	10	-0.427361	10	-0.403443	10	-0.384945	10	-0.395753	10										-0.384943	10	-0.450869	10	-0.459329	9.99997
				-0.457707	10	-0.428842	10	-0.406023	10	-0.388357	10	-0.398711	10										-0.388355	10	-0.451285	10	-0.459356	9.99997
				-0.457815	10	-0.430257	10	-0.408484	10	-0.391613	10	-0.401533	10										-0.391612	10	-0.451679	10	-0.459383	9.99997
				-0.457918	10	-0.431607	10	-0.410836	10	-0.394721	10	-0.404225	10										-0.394719	10	-0.452054	10	-0.45941	9.99997
				-0.458019	10	-0.432897	10	-0.41308	10	-0.39769	10	-0.406792	10										-0.397688	10	-0.452413	10	-0.459435	9.99997
				-0.458111	10	-0.434127	10	-0.41522	10	-0.400525	10	-0.409242	10										-0.400524	10	-0.452755	10	-0.459459	9.99997
				-0.458201	10	-0.435301	10	-0.417265	10	-0.403231	10	-0.41158	10										-0.403229	10	-0.453084	10	-0.459481	9.99997
				-0.458285	10	-0.43642	10	-0.419215	10	-0.405814	10	-0.41381	10										-0.405812	10	-0.453394	10	-0.459503	9.99997
				-0.458364	10	-0.43749	10	-0.421076	10	-0.40828	10	-0.415937	10										-0.408278	10	-0.453693	10	-0.459522	9.99997
				-0.45844	10	-0.438511	10	-0.422852	10	-0.410635	10	-0.417969	10										-0.410633	10	-0.453976	10	-0.459544	9.99997
				-0.458511	10	-0.439484	10	-0.424547	10	-0.412881	10	-0.419903	10										-0.412879	10	-0.454248	10	-0.459563	9.99997
				-0.458578	10	-0.440415	10	-0.426166	10	-0.415027	10	-0.42175	10										-0.415025	10	-0.454506	10	-0.459579	9.99997
				-0.458644	10	-0.441301	10	-0.427709	10	-0.417075	10	-0.423512	10										-0.417073	10	-0.454753	10	-0.459596	9.99997
				-0.458703	10	-0.442148	10	-0.429181	10	-0.419028	10	-0.425194	10										-0.419026	10	-0.454987	10	-0.459612	9.99997
				-0.458763	10	-0.442958	10	-0.430588	10	-0.420894	10	-0.426796	10										-0.420892	10	-0.455213	10	-0.459628	9.99997
				-0.458817	10	-0.443729	10	-0.43193	10	-0.422673	10	-0.428326	10										-0.422671	10	-0.455428	10	-0.459645	9.99997
				-0.458869	10	-0.444465	10	-0.433209	10	-0.424373	10	-0.429781	10										-0.424372	10	-0.455631	10
				-0.458918	10	-0.445169	10	-0.434431	10	-0.425995	10	-0.431175	10										-0.425993	10	-0.455824	10
				-0.458967	10	-0.44584	10	-0.435597	10	-0.427541	10	-0.4325	10										-0.427539	10	-0.456012	10
				-0.45901	10	-0.446478	10	-0.436708	10	-0.429018	10	-0.433766	10										-0.429016	10	-0.456189	10
				-0.459051	10	-0.447089	10	-0.43777	10	-0.430428	10	-0.434972	10										-0.430426	10	-0.456357	10
				-0.459092	10	-0.447673	10	-0.438783	10	-0.431772	10	-0.436124	10										-0.431771	10	-0.45652	10
				-0.45913	10	-0.44823	10	-0.43975	10	-0.433057	10	-0.437221	10										-0.433055	10	-0.456673	10
				-0.459165	10	-0.448759	10	-0.440671	10	-0.434282	10	-0.43827	10										-0.43428	10	-0.456819	10
				-0.4592	10	-0.449267	10	-0.441551	10	-0.435453	10	-0.439266	10										-0.435451	10	-0.456961	10
				-0.45923	10	-0.449751	10	-0.44239	10	-0.436566	10	-0.44022	10										-0.436565	10	-0.457094	10
				-0.459263	10	-0.450213	10	-0.443191	10	-0.437631	10	-0.44113	10										-0.437629	10	-0.457222	10
				-0.45929	10	-0.450653	10	-0.443954	10	-0.43865	10	-0.441996	10										-0.438648	10	-0.457344	10
				-0.45932	10	-0.451074	10	-0.444685	10	-0.439619	10	-0.442822	10										-0.439618	10	-0.457458	10
				-0.459344	10	-0.451476	10	-0.44538	10	-0.440543	10	-0.44361	10										-0.440541	10	-0.45757	10
				-0.459369	10	-0.451859	10	-0.446043	10	-0.441428	10	-0.444362	10										-0.441427	10	-0.457676	10
				-0.459393	10	-0.452223	10	-0.446676	10	-0.44227	10	-0.445079	10										-0.442269	10	-0.457776	10
				-0.459415	10	-0.452573	10	-0.447282	10	-0.443074	10	-0.445761	10										-0.443073	10	-0.457871	10
				-0.459437	10	-0.452904	10	-0.447858	10	-0.44384	10	-0.446413	10										-0.443839	10	-0.457964	10
				-0.459456	10	-0.453222	10	-0.448409	10	-0.444574	10	-0.447035	10										-0.444572	10	-0.458051	10
				-0.459475	10	-0.453526	10	-0.448933	10	-0.445272	10	-0.447629	10										-0.44527	10	-0.458135	10
				-0.459494	10	-0.453817	10	-0.449433	10	-0.44594	10	-0.448195	10										-0.445938	10	-0.458214	10
				-0.45951	10	-0.454091	10	-0.449911	10	-0.446576	10	-0.448732	10										-0.446574	10	-0.45829	10
				-0.459526	10	-0.454355	10	-0.450367	10	-0.447184	10	-0.449248	10										-0.447182	10	-0.458363	10
				-0.45954	10	-0.454607	10	-0.450802	10	-0.447763	10	-0.449737	10										-0.447761	10	-0.458434	10
				-0.459556	10	-0.454846	10	-0.451218	10	-0.448317	10	-0.450207	10										-0.448315	10	-0.458499	10
				-0.45957	10	-0.455077	10	-0.451614	10	-0.448844	10	-0.450653	10										-0.448842	10	-0.458562	10
				-0.459583	10	-0.455295	10	-0.451992	10	-0.449346	10	-0.451079	10										-0.449344	10	-0.458622	10
				-0.459594	10	-0.455504	10	-0.452353	10	-0.449827	10	-0.451484	10										-0.449825	10	-0.458679	10
				-0.459605	10	-0.455702	10	-0.452695	10	-0.450286	10	-0.451872	10										-0.450284	10	-0.458733	10
				-0.459619	10	-0.455892	10	-0.453024	10	-0.450723	10	-0.452239	10										-0.450721	10	-0.458785	10
				-0.459627	10	-0.456074	10	-0.453339	10	-0.451142	10	-0.452592	10										-0.45114	10	-0.458836	10
				-0.459638	10	-0.456248	10	-0.453638	10	-0.451541	10	-0.452929	10										-0.451539	10	-0.458883	10
				-0.459649	10	-0.456414	10	-0.453923	10	-0.451921	10	-0.453247	10										-0.451919	10	-0.458929	10
				-0.459657	10	-0.456571	10	-0.454194	10	-0.452282	10	-0.453554	10										-0.45228	10	-0.458972	10
				-0.459665	10	-0.456721	10	-0.454453	10	-0.452627	10	-0.453844	10										-0.452625	10	-0.459013	10
				-0.459673	10	-0.456865	10	-0.4547	10	-0.452959	10	-0.454121	10										-0.452957	10	-0.459051	10
				-0.459681	10	-0.457	10	-0.454936	10	-0.453274	10	-0.454387	10										-0.453272	10	-0.459089	10
				-0.459687	10	-0.457133	10	-0.455162	10	-0.453575	10	-0.45464	10										-0.453573	10	-0.459125	10
				-0.459695	10	-0.457258	10	-0.455379	10	-0.453863	10	-0.454882	10										-0.453861	10	-0.45916	10
				-0.4597	10	-0.457375	10	-0.455583	10	-0.454135	10	-0.45511	10										-0.454133	10	-0.459193	10
				-0.459708	10	-0.457489	10	-0.455778	10	-0.454398	10	-0.45533	10										-0.454396	10	-0.459222	10
				-0.459714	10	-0.457598	10	-0.455965	10	-0.454645	10	-0.455539	10										-0.454643	10	-0.459252	10
				-0.459719	10	-0.457701	10	-0.456145	10	-0.454884	10	-0.455737	10										-0.454883	10	-0.459282	10
				-0.459725	10	-0.457802	10	-0.456313	10	-0.455113	10	-0.455927	10										-0.455111	10	-0.45931	10
				-0.45973	10	-0.457894	10	-0.456476	10	-0.455327	10	-0.456109	10										-0.455325	10	-0.459334	10
				-0.459733	10	-0.457986	10	-0.456631	10	-0.455534	10	-0.456281	10										-0.455532	10	-0.459358	10
				-0.459738	10	-0.458071	10	-0.456778	10	-0.455732	10	-0.456446	10										-0.45573	10	-0.459383	10
				-0.459744	10	-0.458152	10	-0.456919	10	-0.455919	10	-0.456604	10										-0.455917	10	-0.459405	10
				-0.459746	10	-0.458231	10	-0.457055	10	-0.456101	10	-0.456753	10										-0.456099	10	-0.459426	10
				-0.459749	10	-0.458307	10	-0.457182	10	-0.456272	10	-0.456897	10										-0.456271	10	-0.459445	10
				-0.459755	10	-0.458377	10	-0.457305	10	-0.456435	10	-0.457033	10										-0.456434	10	-0.459464	10
				-0.459757	10	-0.458445	10	-0.457421	10	-0.45659	10	-0.457163	10										-0.456588	10	-0.459483	10
						-0.458511	10	-0.457533	10	-0.45674	10	-0.457286	10										-0.456738	10	-0.459502	10
						-0.458573	10	-0.457639	10	-0.456881	10	-0.457405	10										-0.456879	10	-0.459519	10
						-0.45863	10	-0.457739	10	-0.457017	10	-0.457516	10										-0.457015	10	-0.459535	10
						-0.458687	10	-0.457837	10	-0.457147	10	-0.457625	10										-0.457145	10	-0.459551	10
						-0.458741	10	-0.457929	10	-0.457272	10	-0.457728	10										-0.45727	10	-0.459565	10
						-0.458793	10	-0.458016	10	-0.457389	10	-0.457826	10										-0.457387	10	-0.459579	10
						-0.458842	10	-0.4581	10	-0.4575	10	-0.457918	10										-0.457498	10	-0.459592	10
						-0.458888	10	-0.458182	10	-0.457609	10	-0.458008	10										-0.457607	10	-0.459606	10
						-0.458934	10	-0.458258	10	-0.457709	10	-0.458092	10										-0.457707	10	-0.459617	10
						-0.458975	10	-0.458331	10	-0.457807	10	-0.458174	10										-0.457805	10	-0.459628	10
						-0.459016	10	-0.458399	10	-0.457902	10	-0.45825	10										-0.4579	10	-0.459638	10
						-0.459057	10	-0.458467	10	-0.457989	10	-0.458323	10										-0.457987	10	-0.459649	10
						-0.459092	10	-0.45853	10	-0.458076	10	-0.458394	10										-0.458074	10	-0.45966	10
						-0.459127	10	-0.458592	10	-0.458157	10	-0.458462	10										-0.458156	10	-0.459668	10
						-0.459162	10	-0.458649	10	-0.458234	10	-0.458524	10										-0.458232	10	-0.459679	10
						-0.459192	10	-0.458703	10	-0.458307	10	-0.458587	10										-0.458305	10	-0.459687	10
						-0.459225	10	-0.458755	10	-0.458377	10	-0.458644	10										-0.458376	10	-0.459696	10
						-0.459255	10	-0.458807	10	-0.458445	10	-0.458698	10										-0.458443	10	-0.459704	10
						-0.459282	10	-0.458853	10	-0.458508	10	-0.458752	10										-0.458506	10	-0.459712	10
						-0.459309	10	-0.458899	10	-0.45857	10	-0.458801	10										-0.458568	10	-0.459717	10
						-0.459334	10	-0.458942	10	-0.458627	10	-0.45885	10										-0.458625	10	-0.459725	10
						-0.459358	10	-0.458986	10	-0.458684	10	-0.458896	10										-0.458683	10	-0.459731	10
						-0.459382	10	-0.459024	10	-0.458736	10	-0.45894	10										-0.458734	10	-0.459739	10
						-0.459404	10	-0.459062	10	-0.458788	10	-0.45898	10										-0.458786	10	-0.459744	10
						-0.459426	10	-0.459097	10	-0.458836	10	-0.459021	10										-0.458835	10
						-0.459445	10	-0.459133	10	-0.458883	10	-0.459059	10										-0.458881	10
						-0.459464	10	-0.459165	10	-0.458926	10	-0.459095	10										-0.458924	10
						-0.459483	10	-0.459198	10	-0.458967	10	-0.45913	10										-0.458965	10
						-0.459499	10	-0.459228	10	-0.459008	10	-0.459162	10										-0.459006	10
						-0.459518	10	-0.459255	10	-0.459046	10	-0.459195	10										-0.459044	10
						-0.459532	10	-0.459282	10	-0.459084	10	-0.459225	10										-0.459082	10
						-0.459548	10	-0.459309	10	-0.459119	10	-0.459252	10										-0.459117	10
						-0.459562	10	-0.459334	10	-0.459152	10	-0.459279	10										-0.45915	10
						-0.459575	10	-0.459358	10	-0.459181	10	-0.459306	10										-0.45918	10
						-0.459589	10	-0.45938	10	-0.459214	10	-0.459331	10										-0.459212	10
						-0.459602	10	-0.459401	10	-0.459241	10	-0.459353	10										-0.459239	10
						-0.459613	10	-0.45942	10	-0.459268	10	-0.459377	10										-0.459266	10
						-0.459627	10	-0.459442	10	-0.459296	10	-0.459399	10										-0.459294	10
						-0.459638	10	-0.459459	10	-0.45932	10	-0.459418	10										-0.459318	10
						-0.459649	10	-0.459478	10	-0.459344	10	-0.459437	10										-0.459343	10
						-0.459657	10	-0.459494	10	-0.459369	10	-0.459456	10										-0.459367	10
						-0.459668	10	-0.45951	10	-0.459391	10	-0.459475	10										-0.459389	10
						-0.459676	10	-0.459526	10	-0.45941	10	-0.459491	10										-0.459408	10
						-0.459684	10	-0.45954	10	-0.459431	10	-0.459507	10										-0.459429	10
						-0.459692	10	-0.459556	10	-0.45945	10	-0.459521	10										-0.459448	10
						-0.4597	10	-0.45957	10	-0.459467	10	-0.459537	10										-0.459465	10
						-0.459708	10	-0.459581	10	-0.459486	10	-0.459551	10										-0.459484	10
						-0.459717	10	-0.459594	10	-0.459502	10	-0.459564	10										-0.4595	10
						-0.459722	10	-0.459605	10	-0.459516	10	-0.459578	10										-0.459514	10
						-0.45973	10	-0.459616	10	-0.459532	10	-0.459589	10										-0.45953	10
						-0.459736	10	-0.459627	10	-0.459545	10	-0.4596	10										-0.459544	10
						-0.459741	10	-0.459638	10	-0.459559	10	-0.459611	10										-0.459557	10
						-0.459746	10	-0.459646	10	-0.459573	10	-0.459621	10										-0.459571	10
						-0.459752	10	-0.459657	10	-0.459586	10	-0.459632	10										-0.459584	10
						-0.459757	10	-0.459665	10	-0.459597	10	-0.45964	10										-0.459595	10
						-0.459763	10	-0.459673	10	-0.459608	10	-0.459651	10										-0.459606	10
						-0.459768	10	-0.459681	10	-0.459619	10	-0.45966	10										-0.459617	10
						-0.459774	10	-0.459689	10	-0.45963	10	-0.459668	10										-0.459628	10
						-0.459776	10	-0.459698	10	-0.459638	10	-0.459676	10										-0.459636	10
						-0.459782	10	-0.459703	10	-0.459649	10	-0.459684	10										-0.459647	10
								-0.459711	10	-0.459657	10	-0.459689	10										-0.459655	10
								-0.459717	10	-0.459665	10	-0.459698	10										-0.459663	10
								-0.459722	10	-0.459673	10	-0.459703	10										-0.459671	10
								-0.459727	10	-0.459681	10	-0.459711	10										-0.459679	10
								-0.459733	10	-0.459689	10	-0.459717	10										-0.459687	10
								-0.459738	10	-0.459698	10	-0.459722	10										-0.459696	10
								-0.459744	10	-0.459703	10	-0.459727	10										-0.459701	10
								-0.459749	10	-0.459708	10	-0.459733	10										-0.459707	10
								-0.459755	10	-0.459717	10	-0.459738	10										-0.459715	10
								-0.459757	10	-0.459722	10	-0.459741	10										-0.45972	10
								-0.459763	10	-0.459727	10	-0.459746	10										-0.459726	10
								-0.459765	10	-0.459733	10	-0.459752	10										-0.459731	10
								-0.459771	10	-0.459738	10	-0.459755	10										-0.459736	10
								-0.459774	10	-0.459741	10	-0.459757	10										-0.459739	10
								-0.459776	10	-0.459746	10	-0.459763	10										-0.459745	10
								-0.459779	10	-0.459752	10	-0.459765	10										-0.45975	10
										-0.459755	10	-0.459768	10										-0.459753	10
										-0.45976	10	-0.459774	10										-0.459758	10
										-0.459763	10	-0.459776	10										-0.459761	10
										-0.459768	10	-0.459779	10										-0.459766	10
										-0.459771	10												-0.459769	10
										-0.459774	10												-0.459772	10
										-0.459776	10												-0.459774	10
										-0.459779	10												-0.459777	10
[truncated: 6 more columns]
