# Supplementary material for: Data from the numerical analysis of radial and tangential leakage of gas in scroll compressors
Source: Data Brief. 2020 Jan 28;29:105197. doi: 10.1016/j.dib.2020.105197 (PMC7011038; doi:10.1016/j.dib.2020.105197)
Supplement: Multimedia component 1 [file mmc1.zip › File 3.xlsx]

## Sheet: Zuk et al. 1972
	Test 1			Test 2			Test 3				Zuk et al. 1972
	Mass Flow [g/s]			Mass Flow [g/s]			Mass Flow [g/s]				Test 1		Test 2		Test 3
Pressure Ratio	Present Study	Bell et al. 2013	Zuk and Smith 1969	Present Study	Bell et al. 2013	Zuk and Smith 1969	Present Study	Bell et al. 2013	Zuk and Smith 1969		Pressure Ratio	Mass Flow [g/s]	Pressure Ratio	Mass Flow [g/s]	Pressure Ratio	Mass Flow [g/s]
0.05108	4.694	3.916	7.975	7.923	8.697	17.84	14.15	18.97	51.1		0.0923539	4.63488	0.0459081	8.00909	0.169014	14.1475
0.06117	4.69	3.916	7.966	7.918	8.697	17.82	14.14	18.97	51.04		0.156127	4.64947	0.171696	7.98084	0.261972	14.134
0.07127	4.685	3.916	7.956	7.913	8.697	17.8	14.13	18.97	50.98		0.249471	4.63915	0.205347	7.89944	0.307042	14.1334
0.08136	4.681	3.916	7.943	7.908	8.697	17.77	14.13	18.97	50.9		0.329861	4.54849	0.237733	7.87755	0.364789	14.0095
0.09145	4.676	3.916	7.929	7.902	8.697	17.74	14.12	18.97	50.81		0.49985	4.18954	0.253906	7.92617	0.41831	13.8116
0.1015	4.671	3.916	7.914	7.896	8.697	17.7	14.12	18.97	50.71		0.633761	3.64598	0.295025	7.85713	0.546479	13.0212
0.1116	4.665	3.916	7.897	7.89	8.697	17.67	14.11	18.97	50.6		0.798057	2.48878	0.311218	7.84618	0.719718	11.0593
0.1217	4.66	3.916	7.878	7.884	8.697	17.62	14.1	18.97	50.48				0.331138	7.85928	0.914085	6.33631
0.1318	4.654	3.916	7.857	7.877	8.697	17.58	14.1	18.97	50.34				0.34983	7.82465
0.1419	4.648	3.916	7.835	7.87	8.697	17.53	14.09	18.97	50.2				0.364785	7.7898
0.152	4.642	3.916	7.812	7.862	8.697	17.47	14.08	18.97	50.05				0.4795	7.35581
0.1621	4.635	3.916	7.786	7.855	8.697	17.42	14.07	18.97	49.89				0.571803	6.90857
0.1722	4.628	3.916	7.759	7.846	8.697	17.36	14.06	18.97	49.72				0.791705	4.72945
0.1823	4.621	3.916	7.731	7.838	8.697	17.29	14.05	18.97	49.53				0.891919	2.9602
0.1924	4.614	3.916	7.7	7.829	8.697	17.23	14.04	18.97	49.34
0.2025	4.606	3.916	7.668	7.82	8.697	17.15	14.03	18.97	49.13
0.2126	4.598	3.916	7.635	7.81	8.697	17.08	14.02	18.97	48.92
0.2227	4.59	3.916	7.6	7.799	8.697	17	14.01	18.97	48.69
0.2328	4.581	3.916	7.563	7.789	8.697	16.92	13.99	18.97	48.46
0.2429	4.572	3.916	7.525	7.777	8.697	16.83	13.98	18.97	48.21
0.253	4.563	3.916	7.485	7.766	8.697	16.74	13.96	18.97	47.96
0.2628	4.553	3.916	7.444	7.753	8.697	16.65	13.95	18.97	47.7
0.2731	4.543	3.916	7.4	7.74	8.697	16.55	13.93	18.97	47.41
0.2829	4.532	3.916	7.356	7.727	8.697	16.46	13.92	18.97	47.14
0.2933	4.521	3.916	7.308	7.712	8.697	16.35	13.9	18.97	46.83
0.3007	4.512	3.916	7.273	7.702	8.697	16.27	13.89	18.97	46.6
0.3141	4.496	3.916	7.207	7.681	8.697	16.12	13.86	18.97	46.18
0.3237	4.484	3.916	7.159	7.665	8.697	16.01	13.84	18.97	45.87
0.3335	4.472	3.916	7.107	7.649	8.697	15.9	13.82	18.97	45.54
0.3444	4.457	3.916	7.048	7.629	8.697	15.77	13.79	18.97	45.16
0.3539	4.444	3.916	6.995	7.611	8.697	15.65	13.77	18.97	44.82
0.364	4.429	3.916	6.937	7.592	8.697	15.52	13.74	18.97	44.45
0.3741	4.413	3.916	6.877	7.571	8.697	15.38	13.72	18.97	44.06
0.3842	4.397	3.916	6.816	7.549	8.697	15.25	13.69	18.97	43.67
0.3943	4.381	3.916	6.753	7.527	8.697	15.11	13.66	18.97	43.27
0.4044	4.363	3.916	6.689	7.503	8.697	14.96	13.63	18.97	42.86
0.4145	4.345	3.916	6.623	7.478	8.697	14.81	13.59	18.97	42.43
0.4246	4.326	3.916	6.555	7.452	8.697	14.66	13.56	18.97	42
0.4347	4.307	3.916	6.485	7.425	8.697	14.51	13.52	18.97	41.55
0.4448	4.286	3.916	6.414	7.396	8.697	14.35	13.48	18.97	41.1
0.4549	4.265	3.916	6.342	7.366	8.697	14.19	13.44	18.97	40.63
0.4653	4.242	3.916	6.265	7.334	8.697	14.01	13.39	18.97	40.14
0.4751	4.219	3.916	6.191	7.302	8.697	13.85	13.35	18.97	39.67
0.4858	4.194	3.916	6.109	7.266	8.697	13.67	13.3	18.97	39.15
0.4953	4.17	3.916	6.035	7.232	8.697	13.5	13.25	18.97	38.67
0.5054	4.144	3.916	5.954	7.194	8.697	13.32	13.19	18.97	38.15
0.5155	4.117	3.916	5.872	7.154	8.697	13.13	13.14	18.97	37.62
0.5256	4.088	3.916	5.787	7.113	8.697	12.95	13.08	18.97	37.08
0.5357	4.059	3.915	5.702	7.07	8.694	12.76	13.01	18.96	36.53
0.5458	4.028	3.91	5.614	7.024	8.684	12.56	12.94	18.95	35.97
0.5565	3.994	3.902	5.52	6.973	8.664	12.35	12.87	18.93	35.37
0.566	3.962	3.891	5.435	6.927	8.64	12.16	12.8	18.9	34.82
0.5761	3.928	3.876	5.343	6.874	8.606	11.95	12.72	18.86	34.23
0.5862	3.891	3.857	5.249	6.82	8.565	11.74	12.64	18.82	33.63
0.5963	3.854	3.835	5.153	6.762	8.516	11.53	12.55	18.76	33.02
0.6064	3.814	3.809	5.056	6.702	8.459	11.31	12.45	18.7	32.39
0.6165	3.773	3.78	4.957	6.639	8.394	11.09	12.36	18.62	31.76
0.6266	3.731	3.748	4.857	6.573	8.322	10.86	12.25	18.54	31.12
0.6367	3.686	3.711	4.755	6.504	8.242	10.64	12.14	18.45	30.46
0.6468	3.64	3.672	4.651	6.432	8.154	10.4	12.03	18.35	29.8
0.6569	3.592	3.628	4.545	6.356	8.058	10.17	11.91	18.24	29.12
0.667	3.541	3.582	4.438	6.277	7.954	9.929	11.78	18.12	28.44
0.6772	3.489	3.531	4.33	6.194	7.841	9.686	11.64	17.99	27.74
0.6873	3.434	3.477	4.219	6.107	7.721	9.439	11.5	17.85	27.04
0.6974	3.378	3.419	4.107	6.016	7.594	9.189	11.35	17.7	26.32
0.7079	3.316	3.355	3.99	5.917	7.453	8.925	11.19	17.53	25.56
0.7176	3.257	3.293	3.879	5.821	7.315	8.677	11.02	17.37	24.85
0.7282	3.19	3.221	3.756	5.711	7.155	8.402	10.84	17.17	24.07
0.7453	3.075	3.097	3.555	5.522	6.88	7.952	10.52	16.84	22.78
0.7544	3.01	3.027	3.446	5.415	6.724	7.708	10.33	16.64	22.08
0.7645	2.936	2.945	3.323	5.291	6.544	7.433	10.12	16.42	21.29
0.7746	2.859	2.86	3.198	5.161	6.355	7.155	9.894	16.18	20.49
0.7861	2.766	2.759	3.054	5.006	6.131	6.833	9.622	15.9	19.57
0.8005	2.645	2.625	2.872	4.801	5.835	6.425	9.258	15.54	18.4
0.8114	2.549	2.519	2.731	4.635	5.6	6.11	8.962	15.25	17.5
0.8215	2.455	2.417	2.599	4.474	5.374	5.815	8.673	14.91	16.65
0.8317	2.358	2.31	2.465	4.306	5.137	5.515	8.367	14.38	15.8
0.8418	2.256	2.201	2.33	4.129	4.894	5.212	8.045	13.71	14.93
0.8519	2.15	2.088	2.193	3.944	4.644	4.905	7.705	12.99	14.05
0.8621	2.04	1.97	2.054	3.75	4.382	4.594	7.346	12.25	13.16
0.8722	1.925	1.85	1.913	3.547	4.115	4.28	6.968	11.51	12.26
0.8827	1.801	1.72	1.765	3.326	3.828	3.949	6.553	10.71	11.31
0.8908	1.702	1.618	1.651	3.15	3.601	3.694	6.22	10.08	10.58
0.9019	1.562	1.474	1.493	2.897	3.281	3.339	5.739	9.198	9.563
0.9122	1.424	1.336	1.342	2.648	2.975	3.002	5.261	8.348	8.598
0.9189	1.332	1.244	1.244	2.482	2.771	2.784	4.94	7.781	7.973
0.9259	1.233	1.147	1.141	2.301	2.554	2.553	4.591	7.178	7.311
0.9346	1.107	1.023	1.011	2.069	2.279	2.263	4.139	6.411	6.481
0.9441	0.9629	0.8843	0.8686	1.805	1.971	1.943	3.621	5.552	5.566
0.9529	0.8254	0.7531	0.7354	1.551	1.679	1.645	3.119	4.735	4.712
0.9626	0.6679	0.605	0.587	1.258	1.349	1.313	2.538	3.812	3.761
0.9718	0.5121	0.4613	0.4441	0.9667	1.029	0.9934	1.957	2.913	2.845
0.9829	0.3175	0.2835	0.271	0.6012	0.6329	0.6062	1.221	1.796	1.736
0.9989	0.02203	0.01863	0.01837	0.04189	0.04166	0.04109	0.08556	0.1191	0.1177

## Sheet: Suefuji et al. 1992
δt = 3.6 µm				δt = 9 µm				δt = 21 µm
	Mass Flow [g/s]				Mass Flow [g/s]				Mass Flow [g/s]
Pressure Ratio	Present Study	Bell et al. 2013	Zuk and Smith 1969	Pressure Ratio	Present Study	Bell et al. 2013	Zuk and Smith 1969	Pressure Ratio	Present Study	Bell et al. 2013	Zuk and Smith 1969
0.2	4.488e-05	2.031e-05	3.4799e-05	0.3	0.0002513	0.0001393	0.00023039	0.5069	0.0006517	0.0005537	0.00084063
0.25	2.72e-05	1.241e-05	2.1826e-05	0.3368	0.0002009	0.0001079	0.0001783	0.5181	0.0006257	0.0005289	0.00079235
0.3	1.762e-05	8.367e-06	1.4745e-05	0.3457	0.0001907	0.0001019	0.00016811	0.5293	0.0006007	0.0005058	0.00074709
0.3368	1.32e-05	6.535e-06	1.1411e-05	0.3562	0.0001795	9.549e-05	0.00015707	0.5405	0.0005767	0.0004842	0.0007046
0.3457	1.235e-05	6.182e-06	1.0759e-05	0.3674	0.0001684	8.927e-05	0.0001463	0.5517	0.0005535	0.0004639	0.00066467
0.3562	1.143e-05	5.802e-06	1.0052e-05	0.3786	0.0001581	8.363e-05	0.00013648	0.5629	0.0005312	0.0004449	0.00062709
0.3674	1.054e-05	5.434e-06	9.3635e-06	0.3898	0.0001486	7.852e-05	0.00012749	0.5741	0.0005097	0.0004269	0.00059168
0.3786	9.732e-06	5.1e-06	8.7347e-06	0.4122	0.0001315	6.961e-05	0.00011164	0.5854	0.0004887	0.0004093	0.00055799
0.3898	8.999e-06	4.796e-06	8.1591e-06	0.4285	0.0001205	6.404e-05	0.00010163	0.5966	0.0004686	0.0003924	0.00052647
0.4122	7.724e-06	4.264e-06	7.145e-06	0.4397	0.0001136	6.06e-05	9.5387e-05	0.6078	0.0004492	0.000376	0.00049667
0.4285	6.931e-06	3.931e-06	6.5044e-06	0.4509	0.0001071	5.742e-05	8.9601e-05	0.619	0.0004304	0.0003601	0.00046846
0.4397	6.441e-06	3.724e-06	6.1048e-06	0.4621	0.000101	5.449e-05	8.4229e-05	0.6302	0.0004121	0.0003446	0.00044174
0.4509	5.991e-06	3.533e-06	5.7345e-06	0.4733	9.532e-05	5.178e-05	7.9232e-05	0.6414	0.0003944	0.0003296	0.00041641
0.4621	5.577e-06	3.356e-06	5.3907e-06	0.4845	8.997e-05	4.927e-05	7.4577e-05	0.6526	0.0003773	0.000315	0.00039236
0.4733	5.195e-06	3.193e-06	5.0709e-06	0.4957	8.495e-05	4.693e-05	7.0233e-05	0.6638	0.0003606	0.0003008	0.00036952
0.4845	4.843e-06	3.041e-06	4.7729e-06	0.5069	8.022e-05	4.476e-05	6.6172e-05	0.675	0.0003444	0.000287	0.00034781		Suefuji et al. 1992,
0.4957	4.517e-06	2.899e-06	4.4949e-06	0.5181	7.577e-05	4.273e-05	6.2372e-05	0.6862	0.0003286	0.0002735	0.00032714		δt = 3.6 µm		δt = 9 µm		δt = 21 µm
0.5069	4.216e-06	2.768e-06	4.235e-06	0.5293	7.158e-05	4.084e-05	5.8809e-05	0.6974	0.0003132	0.0002604	0.00030746		Pressure Ratio	Mass Flow[g/s]	Pressure Ratio	Mass Flow[g/s]	Pressure Ratio	Mass Flow[g/s]
0.5181	3.936e-06	2.645e-06	3.9918e-06	0.5405	6.762e-05	3.907e-05	5.5464e-05	0.7086	0.0002983	0.0002477	0.00028871		0.252182	3.58127e-05	0.342059	0.000194177	0.528796	0.000721747
0.5293	3.677e-06	2.53e-06	3.7638e-06	0.5517	6.389e-05	3.742e-05	5.2321e-05	0.7198	0.0002837	0.0002352	0.00027082		0.34555	1.58489e-05	0.414485	0.000127523	0.585515	0.000602732
0.5405	3.436e-06	2.422e-06	3.5497e-06	0.5629	6.035e-05	3.587e-05	4.9363e-05	0.7311	0.0002693	0.000223	0.0002536		0.414485	9.80177e-06	0.517452	6.5299e-05	0.661431	0.000375972
0.5517	3.211e-06	2.321e-06	3.3485e-06	0.5741	5.701e-05	3.44e-05	4.6576e-05	0.7423	0.0002554	0.0002111	0.0002373		0.520942	5.01905e-06	0.569808	4.75356e-05	0.752182	0.000215238
0.5629	3.002e-06	2.226e-06	3.1592e-06	0.5854	5.382e-05	3.296e-05	4.3924e-05	0.7535	0.0002418	0.0001995	0.00022171		0.620419	2.16473e-06	0.647469	2.86512e-05	0.864747	9.04736e-05
0.5741	2.807e-06	2.137e-06	2.9808e-06	0.5966	5.082e-05	3.159e-05	4.1442e-05	0.7648	0.0002285	0.0001882	0.00020668				0.742583	1.80261e-05
0.5854	2.623e-06	2.049e-06	2.8111e-06	0.6078	4.797e-05	3.025e-05	3.9096e-05	0.776	0.0002155	0.0001771	0.00019242				0.838569	8.69221e-06
0.5966	2.453e-06	1.965e-06	2.6523e-06	0.619	4.527e-05	2.896e-05	3.6876e-05	0.7872	0.0002028	0.0001664	0.00017876
0.6078	2.294e-06	1.883e-06	2.5022e-06	0.6302	4.271e-05	2.77e-05	3.4773e-05	0.7985	0.0001902	0.0001557	0.00016556
0.619	2.145e-06	1.804e-06	2.3601e-06	0.6414	4.027e-05	2.649e-05	3.2778e-05	0.8097	0.000178	0.0001455	0.00015302
0.6302	2.005e-06	1.727e-06	2.2255e-06	0.6526	3.795e-05	2.53e-05	3.0886e-05	0.8209	0.0001661	0.0001354	0.00014098
0.6414	1.874e-06	1.652e-06	2.0978e-06	0.6638	3.575e-05	2.415e-05	2.9088e-05	0.8301	0.0001564	0.0001273	0.00013146
0.6526	1.751e-06	1.579e-06	1.9767e-06	0.675	3.365e-05	2.303e-05	2.7378e-05	0.87	0.0001162	9.801e-05	9.3582e-05
0.6638	1.635e-06	1.508e-06	1.8616e-06	0.6862	3.165e-05	2.194e-05	2.5752e-05
				0.6974	2.974e-05	2.088e-05	2.4203e-05
				0.7086	2.792e-05	1.985e-05	2.2726e-05
				0.7198	2.618e-05	1.884e-05	2.1318e-05
				0.7311	2.45e-05	1.785e-05	1.9963e-05
				0.7423	2.292e-05	1.69e-05	1.8679e-05
				0.7535	2.14e-05	1.596e-05	1.7453e-05
				0.7648	1.994e-05	1.505e-05	1.6269e-05
				0.776	1.855e-05	1.416e-05	1.5147e-05
				0.7872	1.722e-05	1.329e-05	1.4072e-05
				0.7985	1.594e-05	1.244e-05	1.3033e-05
				0.8097	1.472e-05	1.161e-05	1.2045e-05
				0.8209	1.355e-05	1.08e-05	1.1098e-05
				0.8301	1.262e-05	1.015e-05	1.0348e-05
				0.84	1.166e-05	9.563e-06	9.5686e-06

## Sheet: Shi et al. 2001
Shi et al. 2001
Test A		Test B		Test C		Test D
Pressure Ratio	M	Pressure Ratio	M	Pressure Ratio	M	Pressure Ratio	M
0.0830999	0.373588	0.0737628	0.300416	0.0728291	0.219745	0.0569561	0.0725112
0.0999066	0.378966	0.0999066	0.299033	0.0999066	0.219773	0.0999066	0.0728704
0.199813	0.377354	0.19888	0.29776	0.197012	0.218835	0.201681	0.0725609
0.300654	0.373973	0.29972	0.296494	0.296919	0.215849	0.294118	0.0679339
0.398693	0.367123	0.396825	0.291062	0.397759	0.20792	0.384687	0.0627037
0.497666	0.36904	0.502334	0.279051	0.490196	0.195586	0.471522	0.0576017
0.602241	0.365741	0.595705	0.268791	0.588235	0.175475	0.595705	0.0465691
0.693744	0.323492	0.695612	0.236627	0.69281	0.145943	0.722689	0.0347366
0.800187	0.262753	0.810458	0.178174	0.797386	0.107823	0.806723	0.0243579
0.879552	0.230196	0.878618	0.127319	0.875817	0.0714265	0.878618	0.0156089
	Test A			Test B			Test C			Test D
	M			M			M			M
Pressure Ratio	Present Study	Bell et al. 2013	Zuk and Smith 1969	Present Study	Bell et al. 2013	Zuk and Smith 1969	Present Study	Bell et al. 2013	Zuk and Smith 1969	Present Study	Bell et al. 2013	Zuk and Smith 1969
0.05108	0.3493	0.494855	2.268	0.295	0.376629	0.7572	0.2385	0.21527	0.3772	0.08687	0.0484384	0.07489
0.06117	0.3493	0.494855	2.265	0.2949	0.376629	0.7564	0.2382	0.21527	0.3768	0.08657	0.0484384	0.0748
0.07127	0.3492	0.494855	2.262	0.2947	0.376629	0.7554	0.238	0.21527	0.3763	0.08626	0.0484384	0.0747
0.08136	0.3491	0.494855	2.259	0.2946	0.376629	0.7542	0.2377	0.21527	0.3757	0.08594	0.0484384	0.07459
0.09145	0.349	0.494855	2.255	0.2944	0.376629	0.7529	0.2375	0.21527	0.3751	0.08561	0.0484384	0.07445
0.1015	0.349	0.494855	2.25	0.2942	0.376629	0.7514	0.2372	0.21527	0.3743	0.08528	0.0484384	0.07431
0.1116	0.3489	0.494855	2.246	0.294	0.376629	0.7498	0.2369	0.21527	0.3735	0.08494	0.0484384	0.07415
0.1217	0.3488	0.494855	2.24	0.2938	0.376629	0.748	0.2366	0.21527	0.3726	0.0846	0.0484384	0.07397
0.1318	0.3487	0.494855	2.234	0.2936	0.376629	0.746	0.2363	0.21527	0.3717	0.08424	0.0484384	0.07378
0.1419	0.3486	0.494855	2.228	0.2934	0.376629	0.7439	0.2359	0.21527	0.3706	0.08388	0.0484384	0.07357
0.152	0.3485	0.494855	2.221	0.2932	0.376629	0.7417	0.2356	0.21527	0.3695	0.08351	0.0484384	0.07335
0.1621	0.3483	0.494855	2.214	0.2929	0.376629	0.7393	0.2352	0.21527	0.3683	0.08314	0.0484384	0.07311
0.1722	0.3482	0.494855	2.206	0.2927	0.376629	0.7367	0.2349	0.21527	0.367	0.08275	0.0484384	0.07286
0.1823	0.3481	0.494855	2.198	0.2924	0.376629	0.734	0.2345	0.21527	0.3657	0.08236	0.0484384	0.07259
0.1924	0.3479	0.494855	2.19	0.2922	0.376629	0.7311	0.2341	0.21527	0.3642	0.08196	0.0484384	0.0723
0.2025	0.3478	0.494855	2.181	0.2919	0.376629	0.7281	0.2336	0.21527	0.3627	0.08155	0.0484384	0.072
0.2126	0.3476	0.494855	2.171	0.2916	0.376629	0.7249	0.2332	0.21527	0.3611	0.08114	0.0484384	0.07169
0.2227	0.3474	0.494855	2.161	0.2912	0.376629	0.7216	0.2328	0.21527	0.3595	0.08071	0.0484384	0.07136
0.2328	0.3473	0.494855	2.151	0.2909	0.376629	0.7181	0.2323	0.21527	0.3577	0.08028	0.0484384	0.07101
0.2429	0.3471	0.494855	2.14	0.2905	0.376629	0.7144	0.2318	0.21527	0.3559	0.07983	0.0484384	0.07065
0.253	0.3468	0.494855	2.128	0.2902	0.376629	0.7106	0.2313	0.21527	0.354	0.07938	0.0484384	0.07028
0.2628	0.3466	0.494855	2.117	0.2898	0.376629	0.7068	0.2308	0.21527	0.3521	0.07893	0.0484384	0.0699
0.2731	0.3464	0.494855	2.104	0.2894	0.376629	0.7026	0.2302	0.21527	0.35	0.07845	0.0484384	0.06948
0.2829	0.3461	0.494855	2.092	0.289	0.376629	0.6985	0.2296	0.21527	0.348	0.07799	0.0484384	0.06907
0.2933	0.3459	0.494855	2.078	0.2885	0.376629	0.6939	0.229	0.21527	0.3457	0.07748	0.0484384	0.06862
0.3007	0.3457	0.494855	2.068	0.2881	0.376629	0.6906	0.2286	0.21527	0.344	0.07711	0.0484384	0.06829
0.3141	0.3452	0.494855	2.05	0.2875	0.376629	0.6843	0.2277	0.21527	0.3409	0.07644	0.0484384	0.06767
0.3237	0.3449	0.494855	2.036	0.287	0.376629	0.6797	0.2271	0.21527	0.3386	0.07594	0.0484384	0.06721
0.3335	0.3446	0.494855	2.021	0.2864	0.376629	0.6748	0.2264	0.21527	0.3362	0.07542	0.0484384	0.06673
0.3444	0.3442	0.494855	2.004	0.2858	0.376629	0.6692	0.2256	0.21527	0.3334	0.07483	0.0484384	0.06618
0.3539	0.3438	0.494855	1.989	0.2852	0.376629	0.6641	0.2249	0.21527	0.3309	0.07431	0.0484384	0.06568
0.364	0.3434	0.494855	1.973	0.2846	0.376629	0.6586	0.2241	0.21527	0.3281	0.07374	0.0484384	0.06513
0.3741	0.343	0.494855	1.956	0.2839	0.376629	0.653	0.2233	0.21527	0.3253	0.07316	0.0484384	0.06457
0.3842	0.3425	0.494855	1.938	0.2832	0.376629	0.6471	0.2224	0.21527	0.3224	0.07257	0.0484384	0.064
0.3943	0.342	0.494855	1.92	0.2825	0.376629	0.6412	0.2216	0.21527	0.3194	0.07197	0.0484384	0.06341
0.4044	0.3415	0.494855	1.902	0.2817	0.376629	0.6351	0.2206	0.21527	0.3164	0.07135	0.0484384	0.0628
0.4145	0.3409	0.494855	1.883	0.2809	0.376629	0.6288	0.2197	0.21527	0.3132	0.07072	0.0484384	0.06218
0.4246	0.3403	0.494855	1.864	0.28	0.376629	0.6223	0.2187	0.21527	0.31	0.07008	0.0484384	0.06155
0.4347	0.3396	0.494855	1.844	0.2791	0.376629	0.6158	0.2176	0.21527	0.3068	0.06943	0.0484384	0.06089
0.4448	0.3389	0.494855	1.824	0.2781	0.376629	0.609	0.2165	0.21527	0.3034	0.06876	0.0484384	0.06023
0.4549	0.3382	0.494855	1.803	0.2771	0.376629	0.6021	0.2154	0.21527	0.3	0.06807	0.0484384	0.05955
0.4653	0.3374	0.494855	1.782	0.2761	0.376629	0.5948	0.2142	0.21527	0.2963	0.06735	0.0484384	0.05883
0.4751	0.3366	0.494855	1.761	0.275	0.376629	0.5878	0.213	0.21527	0.2929	0.06666	0.0484384	0.05813
0.4858	0.3357	0.494855	1.737	0.2737	0.376629	0.58	0.2117	0.21527	0.289	0.06589	0.0484384	0.05736
0.4953	0.3348	0.494855	1.716	0.2726	0.376629	0.573	0.2104	0.21527	0.2854	0.0652	0.0484384	0.05666
0.5054	0.3338	0.494855	1.693	0.2713	0.376629	0.5653	0.2091	0.21527	0.2816	0.06444	0.0484384	0.0559
0.5155	0.3327	0.494855	1.67	0.27	0.376629	0.5575	0.2076	0.21527	0.2777	0.06367	0.0484384	0.05513
0.5256	0.3316	0.494855	1.646	0.2685	0.376629	0.5495	0.2062	0.21527	0.2737	0.06288	0.0484384	0.05434
0.5357	0.3304	0.494735	1.621	0.2671	0.376268	0.5413	0.2046	0.21527	0.2697	0.06207	0.0484384	0.05354
0.5458	0.3291	0.494494	1.597	0.2655	0.375908	0.533	0.203	0.215053	0.2656	0.06125	0.0483655	0.05272
0.5565	0.3276	0.493893	1.57	0.2638	0.375187	0.5241	0.2012	0.214619	0.2611	0.06036	0.0482926	0.05183
0.566	0.3262	0.493292	1.545	0.2621	0.374466	0.516	0.1996	0.21404	0.2571	0.05956	0.0481468	0.05103
0.5761	0.3247	0.492329	1.519	0.2603	0.373025	0.5072	0.1978	0.213317	0.2527	0.05868	0.0479646	0.05016
0.5862	0.323	0.491126	1.493	0.2584	0.371583	0.4983	0.1959	0.212376	0.2483	0.05779	0.0477459	0.04928
0.5963	0.3213	0.489683	1.465	0.2564	0.369781	0.4893	0.1939	0.211218	0.2437	0.05688	0.0474543	0.04838
0.6064	0.3194	0.488119	1.438	0.2543	0.367618	0.48	0.1919	0.209916	0.2391	0.05595	0.0471627	0.04747
0.6165	0.3174	0.486195	1.41	0.2521	0.365096	0.4707	0.1898	0.208396	0.2345	0.055	0.0467983	0.04655
0.6266	0.3153	0.48403	1.381	0.2498	0.362573	0.4611	0.1876	0.206732	0.2297	0.05403	0.0463973	0.0456
0.6367	0.313	0.481744	1.352	0.2473	0.359329	0.4514	0.1853	0.204923	0.2249	0.05305	0.04596	0.04464
0.6468	0.3106	0.479098	1.323	0.2448	0.355941	0.4416	0.1829	0.202825	0.22	0.05204	0.0454862	0.04367
0.6569	0.3081	0.476331	1.293	0.2421	0.352265	0.4316	0.1804	0.200581	0.215	0.05101	0.0449394	0.04268
0.667	0.3053	0.473204	1.262	0.2392	0.348264	0.4215	0.1778	0.198194	0.21	0.04996	0.0443563	0.04168
0.6772	0.3024	0.469836	1.231	0.2362	0.343903	0.411	0.1751	0.195589	0.2048	0.04887	0.0437367	0.04065
0.6873	0.2993	0.466107	1.2	0.2331	0.339254	0.4006	0.1723	0.192767	0.1996	0.04778	0.0430806	0.03961
0.6974	0.296	0.462258	1.168	0.2298	0.33428	0.39	0.1694	0.1898	0.1943	0.04666	0.0423881	0.03856
0.7079	0.2924	0.457928	1.134	0.2262	0.328766	0.3788	0.1663	0.186471	0.1887	0.04547	0.0415863	0.03746
0.7176	0.2888	0.453597	1.103	0.2228	0.32336	0.3683	0.1632	0.183215	0.1835	0.04435	0.0408209	0.03642
0.7282	0.2847	0.448666	1.068	0.2188	0.317125	0.3566	0.1598	0.179452	0.1777	0.04311	0.0399462	0.03527
0.7453	0.2773	0.439764	1.011	0.2119	0.306241	0.3375	0.1539	0.17294	0.1681	0.04103	0.0384154	0.03338
0.7544	0.2731	0.434712	0.9798	0.2079	0.300041	0.3271	0.1507	0.16925	0.163	0.0399	0.0375771	0.03235
0.7645	0.2682	0.428818	0.9449	0.2034	0.292869	0.3155	0.1469	0.16498	0.1572	0.03862	0.0365566	0.0312
0.7746	0.2629	0.422564	0.9096	0.1986	0.285301	0.3037	0.143	0.160494	0.1513	0.03732	0.0355069	0.03003
0.7861	0.2564	0.414986	0.8687	0.1929	0.276254	0.2901	0.1383	0.155139	0.1445	0.03579	0.0342604	0.02868
0.8005	0.2477	0.404761	0.8168	0.1852	0.264253	0.2727	0.1321	0.148048	0.1359	0.03384	0.032613	0.02697
0.8114	0.2406	0.396462	0.7768	0.1791	0.254702	0.2594	0.1273	0.142404	0.1292	0.03232	0.0313082	0.02565
0.8215	0.2335	0.388282	0.7393	0.173	0.245403	0.2469	0.1225	0.136905	0.123	0.03088	0.0300471	0.02441
0.8317	0.2259	0.379501	0.701	0.1667	0.235636	0.234	0.1176	0.131188	0.1166	0.0294	0.0287314	0.02315
0.8418	0.2179	0.37036	0.6626	0.16	0.225545	0.2212	0.1125	0.125255	0.1102	0.02791	0.0273792	0.02188
0.8519	0.2094	0.360737	0.6237	0.1531	0.215057	0.2082	0.1072	0.119177	0.1037	0.02638	0.0259832	0.02059
0.8621	0.2003	0.350272	0.5839	0.1457	0.204028	0.195	0.1016	0.112737	0.09712	0.0248	0.0245217	0.01928
0.8722	0.1906	0.339326	0.5441	0.138	0.192639	0.1817	0.09586	0.106224	0.0905	0.02321	0.023031	0.01796
0.8827	0.18	0.327177	0.5022	0.1296	0.180349	0.1677	0.08965	0.099133	0.08353	0.02152	0.0214346	0.01658

## Sheet: Kim et al. 2017
								Kim et al. 2017
	Mass Flow [g/s]								Mass Flow [g/s]
	4 bar		6 bar		8 bar			Pressure Ratio	4 bar	6 bar	8 bar
Pressure Ratio	Present Study	Bell et al. 2013	Present Study	Bell et al. 2013	Present Study	Bell et al. 2013		0.1	0.171429	0.261714	0.370857
0.05108	0.158217	0.227	0.278259	0.3409	0.403693	0.4551		0.5	0.142286	0.230286	0.332571
0.06117	0.158042	0.227	0.278076	0.3409	0.403507	0.4551		0.9	0.110286	0.178857	0.259429
0.07127	0.157859	0.227	0.277884	0.3409	0.403311	0.4551
0.08136	0.15767	0.227	0.277684	0.3409	0.403105	0.4551
0.09145	0.157473	0.227	0.277474	0.3409	0.402889	0.4551
0.1015	0.157269	0.227	0.277255	0.3409	0.402662	0.4551
0.1116	0.157057	0.227	0.277025	0.3409	0.402422	0.4551
0.1217	0.156836	0.227	0.276785	0.3409	0.40217	0.4551
0.1318	0.156607	0.227	0.276533	0.3409	0.401905	0.4551
0.1419	0.156368	0.227	0.276269	0.3409	0.401626	0.4551
0.152	0.15612	0.227	0.275993	0.3409	0.401333	0.4551
0.1621	0.155863	0.227	0.275705	0.3409	0.401025	0.4551
0.1722	0.155596	0.227	0.275402	0.3409	0.400701	0.4551
0.1823	0.155318	0.227	0.275086	0.3409	0.400359	0.4551
0.1924	0.155029	0.227	0.274755	0.3409	0.400001	0.4551
0.2025	0.154729	0.227	0.274408	0.3409	0.399623	0.4551
0.2126	0.154417	0.227	0.274046	0.3409	0.399227	0.4551
0.2227	0.154094	0.227	0.273666	0.3409	0.398809	0.4551
0.2328	0.153757	0.227	0.273269	0.3409	0.398371	0.4551
0.2429	0.153408	0.227	0.272853	0.3409	0.397909	0.4551
0.253	0.153044	0.227	0.272418	0.3409	0.397424	0.4551
0.2628	0.152678	0.227	0.271976	0.3409	0.396929	0.4551
0.2731	0.152279	0.227	0.27149	0.3409	0.396382	0.4551
0.2829	0.151884	0.227	0.271007	0.3409	0.395835	0.4551
0.2933	0.151449	0.227	0.270469	0.3409	0.395224	0.4551
0.3007	0.151128	0.227	0.270071	0.3409	0.39477	0.4551
0.3141	0.150525	0.227	0.269316	0.3409	0.393903	0.4551
0.3237	0.150073	0.227	0.268746	0.3409	0.393246	0.4551
0.3335	0.149595	0.227	0.268139	0.3409	0.392542	0.4551
0.3444	0.149042	0.227	0.267431	0.3409	0.391717	0.4551
0.3539	0.148541	0.227	0.266784	0.3409	0.390961	0.4551
0.364	0.147988	0.227	0.266066	0.3409	0.390116	0.4551
0.3741	0.147413	0.227	0.265314	0.3409	0.389228	0.4551
0.3842	0.146817	0.227	0.264528	0.3409	0.388294	0.4551
0.3943	0.146197	0.227	0.263704	0.3409	0.387312	0.4551
0.4044	0.145552	0.227	0.262843	0.3409	0.386278	0.4551
0.4145	0.144883	0.227	0.261941	0.3409	0.385192	0.4551
0.4246	0.144188	0.227	0.260997	0.3409	0.38405	0.4551
0.4347	0.143465	0.227	0.260009	0.3409	0.382848	0.4551
0.4448	0.142715	0.227	0.258975	0.3409	0.381584	0.4551
0.4549	0.141935	0.227	0.257893	0.3409	0.380255	0.4551
0.4653	0.1411	0.227	0.256726	0.3409	0.378815	0.4551
0.4751	0.140283	0.227	0.255575	0.3409	0.377388	0.4551
0.4858	0.139356	0.227	0.254259	0.3409	0.375748	0.4551
0.4953	0.1385	0.227	0.253036	0.3409	0.374217	0.4551
0.5054	0.137556	0.227	0.251678	0.3409	0.372508	0.4551
0.5155	0.136576	0.227	0.250256	0.3409	0.37071	0.4551
0.5256	0.135557	0.227	0.248768	0.3409	0.36882	0.4551
0.5357	0.134499	0.227	0.24721	0.3409	0.366832	0.455
0.5458	0.133399	0.2269	0.24558	0.3406	0.364741	0.4547
0.5565	0.132188	0.2266	0.243771	0.3403	0.362408	0.4541
0.566	0.13107	0.2263	0.242089	0.3398	0.360231	0.4535
0.5761	0.129837	0.2258	0.240221	0.3391	0.357799	0.4525
0.5862	0.128556	0.2253	0.238266	0.3383	0.355243	0.4514
0.5963	0.127226	0.2246	0.23622	0.3373	0.352554	0.4501
0.6064	0.125844	0.2239	0.234078	0.3361	0.349727	0.4486
0.6165	0.124408	0.223	0.231837	0.3348	0.346754	0.4468
0.6266	0.122916	0.222	0.229492	0.3333	0.343627	0.4448
0.6367	0.121366	0.2209	0.227038	0.3317	0.34034	0.4426
0.6468	0.119756	0.2197	0.22447	0.3299	0.336883	0.4402
0.6569	0.118084	0.2184	0.221783	0.3279	0.333248	0.4375
0.667	0.116347	0.217	0.21897	0.3258	0.329425	0.4347
0.6772	0.114524	0.2154	0.215997	0.3234	0.325365	0.4315
0.6873	0.112648	0.2138	0.212916	0.3209	0.321137	0.4282
0.6974	0.1107	0.212	0.209692	0.3182	0.316691	0.4245
0.7079	0.108595	0.21	0.206181	0.3152	0.311825	0.4205
0.7176	0.106574	0.208	0.202788	0.3122	0.3071	0.4165
0.7282	0.10428	0.2057	0.198906	0.3087	0.301668	0.4119
0.7453	0.100381	0.2016	0.192242	0.3027	0.292281	0.4038
0.7544	0.0982015	0.1993	0.188481	0.2992	0.28695	0.3991
0.7645	0.0956935	0.1966	0.184123	0.2951	0.280745	0.3937
0.7746	0.0930884	0.1937	0.179564	0.2907	0.274221	0.3879
0.7861	0.0899992	0.1902	0.174114	0.2855	0.266384	0.3809
0.8005	0.085938	0.1855	0.166883	0.2784	0.255919	0.3714
0.8114	0.0827144	0.1817	0.16109	0.2727	0.247486	0.3638
0.8215	0.0796074	0.178	0.155464	0.2671	0.239254	0.3563
0.8317	0.0763478	0.174	0.149519	0.2611	0.230513	0.3482
0.8418	0.0729949	0.1698	0.143358	0.2548	0.221411	0.3398
0.8519	0.0695125	0.1654	0.136912	0.2481	0.211843	0.3309
0.8621	0.0658593	0.1606	0.130101	0.2409	0.201683	0.3214
0.8722	0.0621017	0.1556	0.123044	0.2334	0.191105	0.3113
0.8827	0.0580417	0.1501	0.115361	0.225	0.179534	0.3002
0.8908	0.0547988	0.1456	0.109184	0.2182	0.170188	0.291
0.9019	0.0501922	0.1391	0.100348	0.2082	0.15676	0.2777
0.9122	0.0457431	0.1327	0.0917482	0.1982	0.143624	0.2643
0.9189	0.0427557	0.1283	0.0859386	0.1912	0.134714	0.255
0.9259	0.0395537	0.1234	0.0796808	0.1835	0.125086	0.2447
0.9346	0.0354556	0.1171	0.0716265	0.1733	0.112647	0.2311
0.9441	0.030826	0.1096	0.0624681	0.1611	0.0984428	0.2148
0.9529	0.0263886	0.1014	0.0536323	0.1487	0.0846796	0.1981
0.9626	0.0213258	0.08873	0.0434842	0.1337	0.0688029	0.1775
0.9718	0.0163518	0.07126	0.0334467	0.1178	0.0530296	0.155
0.9829	0.0101194	0.04504	0.020778	0.09182	0.0330263	0.1226
0.9989	0.000670495	0.003168	0.00138447	0.007045	0.00220873	0.01235
