# Supplementary material for: Data from the numerical analysis of radial and tangential leakage of gas in scroll compressors
Source: Data Brief. 2020 Jan 28;29:105197. doi: 10.1016/j.dib.2020.105197 (PMC7011038; doi:10.1016/j.dib.2020.105197)
Supplement: Multimedia component 1 [file mmc1.zip › File 2.cpp]

#include <iostream>
#include <math.h>
#include <algorithm>
#include <fstream>
#include <vector>
using namespace std;

/*
==========================================
 Title:  Numerical Analysis and Correlations for Radial and Tangential Leakage of Gas in Scroll Compressors
 Author: Evandro L. L Pereira, Cesar J. Deschamps
 Date: October, 2019
 Summary: This code was developed for calculating the top and flank leakage in scroll compressors
==========================================
VARIABLES:
P - Potential for leakage
S - Dimensionless clearance
G - Specific heat ratio
D - Chamber dimensionless curvature
TT - Pressure ratio
M - Mach number

FUNCTIONS:
Flank Leakage:
Scroll_Flank_Leakage - Calculates the dimensionless flank leakage
CAAA_F, CBBB_F - Calculates the parameters h_(m,n) (equation 14*)
CBB_F - Calculates g2 (equation 13)
CAA_F - Calculates g1 (equation 12)
CB_F - Calculates f2 (equation 11)
CA_F - Calculates f1 (equation 10)

Top Leakage:
Scroll_Top_Leakage - Calculates the dimensionless top leakage
CAA_T, CBB_T - Calculates g1 and g2 (equation 9)
CB_T - Calculates f2 (equation 8)
CA_T - Calculates f1 (equation 7)


* Note: Equations available in the submitted paper 

 Following is an example of a code for a flank leakage case:


int main(void)
{

	// Geometric parameters
	double R1 = 23.8e-3;						// Inner radius [m]
	double R2 = 27e-3;							// Outter radius [m]
	double delta = 23e-6;						// Radial clearance [m]
	double L = 23.8e-3;							// Width [m]
	double D_h = 2 * (R2 - R1);					// Hydraulic diameter [m]
	double R_c = (R2 + R1) / 2;					// Average curvature radius [m]

	// Fluid properties
	double gamma = 1.294;						// Specific heat ratio 
	double visc = 1.333e-5;						// Fluid dynamic viscosity [Pa*s]
	double R_gas = 96.16;						// Gas constant

	// Test conditions
	double p_h = 8e5;							// Upstream gas pressure [Pa]
	double T_h = 293.15;						// Upstream gas temperature [K]
	double rho_h = p_h / (R_gas * T_h);			// Upstream gas density [kg/m^3]
	double c = sqrt(gamma * R_gas * T_h);		// Sound speed [m/s]

	// Dimensionless parameters
	double P = (p_h * rho_h * delta * delta) / (visc * visc * 1e7);		
	double S = delta / D_h;												
	double G = gamma;													
	double D = D_h / R_c;												
	
	
	double TT = 0.5;													
	double M = Scroll_Flank_Leakage(P, S, TT, G, D);					
	double m_dot = M * delta * rho_h * c * L;				// Mass flow [kg/s]
	m_dot = m_dot * 1000;									// Mass flow [g/s]
	cout << m_dot << endl;
}

*/

#pragma package(smart_init)

#pragma region Variables initialization
// Coefficients matrix
static double COEF_A_F[3][6];
static double COEF_B_F[3][6];

static double COEF_A_T[3][2];
static double COEF_B_T[3][2];

//Flank leakage parameters
double Scroll_Flank_Leakage(double P, double S, double TT, double G, double D);
double CA_F(double P, double S, double D);
double CB_F(double P, double S, double D);
double CAA_F(double P, double D);
double CBB_F(double P, double D);
double CAAA_F(int n, double D);
double CBBB_F(int n, double D);
void COEFFICIENTS_F(void);

//Top leakage parameters
double Scroll_Top_Leakage(double P, double S, double TT, double G);
double CA_T(double P, double S);
double CB_T(double P, double S);
double CAA_T(double P);
double CBB_T(double P);
void COEFFICIENTS_T(void);

#pragma endregion

#pragma region Flank leakage

double Scroll_Flank_Leakage(double P, double S, double TT, double G, double D)
{
	double Q = 0.01, M;
	static bool first_call = true;

	if (first_call) COEFFICIENTS_F();
	first_call = false;

	if (D < 0.2) D = 0.2;

	M = CA_F(P, S, D) / Q * ((Q + 1.0) / (1 + Q * exp(-CB_F(P, S, D)*(1.0 - TT))) - 1.0) * (1.0 - (G - 1.1) / 4.0);

	return max(M, 0.0);
}

double CA_F(double P, double S, double D)
{
	return 0.59 / (1.0 + CAA_F(P, D)*pow(S, -1.08 / log(10.0)));
}

double CB_F(double P, double S, double D)
{
	return CBB_F(P, D)*pow(S, 0.95 / log(10.0)) + 1.9;
}

double CAA_F(double P, double D)
{
	if (P < 1)
		return CAAA_F(0, D)*pow(P, CAAA_F(1, D) / log(10.0)) + CAAA_F(2, D);
	else
		return CAAA_F(3, D)*pow(P, CAAA_F(4, D) / log(10.0)) + CAAA_F(5, D);
}

double CBB_F(double P, double D)
{
	if (P < 1)
		return CBBB_F(0, D) / (1.0 + CBBB_F(1, D)*pow(P, -CBBB_F(2, D) / log(10.0)));
	else
		return CBBB_F(3, D) / (1.0 + CBBB_F(4, D)*pow(P, -CBBB_F(5, D) / log(10.0)));
}

double CAAA_F(int n, double D)
{
	return COEF_A_F[0][n] * log(D + COEF_A_F[1][n]) + COEF_A_F[2][n];
}

double CBBB_F(int n, double D)
{
	return COEF_B_F[0][n] * log(D + COEF_B_F[1][n]) + COEF_B_F[2][n];
}

void COEFFICIENTS_F(void)
{
	// Coefficients of CA_F for P<1 //

	COEF_A_F[0][0] = -6.541290e-3;
	COEF_A_F[1][0] = -0.162549e-0;
	COEF_A_F[2][0] = +0.012519e-0;

	COEF_A_F[0][1] = +5.641426e-2;
	COEF_A_F[1][1] = -7.698392e-2;
	COEF_A_F[2][1] = -1.171731e-0;

	COEF_A_F[0][2] = -6.991026e-3;
	COEF_A_F[1][2] = -1.645566e-1;
	COEF_A_F[2][2] = +8.660213e-3;

	// Coefficients of CA_F for P>1 //

	COEF_A_F[0][3] = -9.403913e-3;
	COEF_A_F[1][3] = -0.167342e-0;
	COEF_A_F[2][3] = +0.016841e-0;

	COEF_A_F[0][4] = -2.038185e-2;
	COEF_A_F[1][4] = -1.254560e-1;
	COEF_A_F[2][4] = -7.006430e-1;

	COEF_A_F[0][5] = -3.585228e-3;
	COEF_A_F[1][5] = -1.699639e-1;
	COEF_A_F[2][5] = +4.434848e-3;

	// Coefficientes of CB_F for P<1 //

	COEF_B_F[0][0] = +2.012213e+1;
	COEF_B_F[1][0] = -1.224821e-1;
	COEF_B_F[2][0] = +8.095012e+1;

	COEF_B_F[0][1] = +1.415712e-1;
	COEF_B_F[1][1] = -1.480096e-1;
	COEF_B_F[2][1] = +6.004742e-1;

	COEF_B_F[0][2] = -3.781355e-1;
	COEF_B_F[1][2] = -1.763303e-1;
	COEF_B_F[2][2] = +1.357502e-0;

	// Coefficients of CB_F for P>1 //

	COEF_B_F[0][3] = +1.987736e+1;
	COEF_B_F[1][3] = -1.707134e-1;
	COEF_B_F[2][3] = +1.606336e+2;

	COEF_B_F[0][4] = -2.286147e-1;
	COEF_B_F[1][4] = -1.064919e-1;
	COEF_B_F[2][4] = +2.005028e-0;

	COEF_B_F[0][5] = +7.583344e-2;
	COEF_B_F[1][5] = -4.638072e-2;
	COEF_B_F[2][5] = +9.289559e-1;
}

#pragma endregion

#pragma region Top leakage

double Scroll_Top_Leakage(double P, double S, double TT, double G)
{
	double Q = 0.01, M;
	static bool first_call = true;

	if (first_call) COEFFICIENTS_T();
	first_call = false;


	M = CA_T(P, S) / Q * ((Q + 1.0) / (1 + Q * exp(-CB_T(P, S)*(1.0 - TT))) - 1.0) * (1.0 - (G - 1.1) / 4.0);

	return max(M, 0.0);
}

double CA_T(double P, double S)
{
	return 0.53 / (1.0 + CAA_T(P)*pow(S, -0.80));
}

double CB_T(double P, double S)
{
	return 10.0 / (1.0 + CBB_T(P)*pow(S, -0.56));
}

double CAA_T(double P)
{
	double Q = 0.01;

	if (P < 1)
		return COEF_A_T[0][0] + (COEF_A_T[1][0] - COEF_A_T[0][0]) / (1 + Q * pow(P, -COEF_A_T[2][0]));
	else
		return COEF_A_T[0][1] + (COEF_A_T[1][1] - COEF_A_T[0][1]) / (1 + Q * pow(P, -COEF_A_T[2][1]));
}

double CBB_T(double P)
{
	double Q = 0.01;

	if (P < 1)
		return COEF_B_T[0][0] + (COEF_B_T[1][0] - COEF_B_T[0][0]) / (1 + Q * pow(P, -COEF_B_T[2][0]));
	else
		return COEF_B_T[0][1] + (COEF_B_T[1][1] - COEF_B_T[0][1]) / (1 + Q * pow(P, -COEF_B_T[2][1]));
}

void COEFFICIENTS_T(void)
{
	// Coefficients of CA_T for P<1 //

	COEF_A_T[0][0] = +0.593e-0;
	COEF_A_T[1][0] = +6.830e-3;
	COEF_A_T[2][0] = +1.239 / log(10.0);

	// Coeficientes of CA_T for P>1 //

	COEF_A_T[0][1] = +0.876e-0;
	COEF_A_T[1][1] = +3.590e-3;
	COEF_A_T[2][1] = +0.689 / log(10.0);

	// Coeficientes of CB_T for P<1 //

	COEF_B_T[0][0] = +6.223;
	COEF_B_T[1][0] = +1.89e-3;
	COEF_B_T[2][0] = +0.681 / log(10.0);

	// Coeficientes of CB_T for P>1 //

	COEF_B_T[0][1] = +4.178;
	COEF_B_T[1][1] = +0.022;
	COEF_B_T[2][1] = +0.923 / log(10.0);
}

#pragma endregion
